# Supplementary material for: Rational Proteomic Analysis of a New Domesticated Klebsiella pneumoniae x546 Producing 1,3-Propanediol
Source: Front Microbiol. 2021 Nov 26;12:770109. doi: 10.3389/fmicb.2021.770109 (PMC8662357; doi:10.3389/fmicb.2021.770109)
Supplement: Supplementary file 1 [file Table_2.XLSX]

## Sheet: 最新版的蛋白差异20210702
Accession	FC(120-20/40)	Log2FC(120-20/40)	P_value(120-20/40)	Regulate	Significant	120-20	40	40-1	40-2	120-20-1	120-20-2	Description	subloc	uni_peptide	coverage	mw	fdr
A0A1S8Y877	0.114381	-3.12808	0.08257	down	no	1.061	9.276	11.794	6.757	1	1.122	NADH-dependent alcohol dehydrogenase	CYT	1	63	42.3	High
A0A378GCL0	0.174816	-2.51609	0.1437	down	no	1.044	5.972	8.073	3.87	1	1.088	Methylmalonate-semialdehyde dehydrogenase	CYT	1	4	18.8	High
A0A2X3CAN8	0.193558	-2.36916	0.1151	down	no	0.9945	5.138	6.68	3.596	1	0.989	Ferrichrome transport ATP-binding protein FhuC	CYT	1	11	7.6	High
A0A4S7YYV3	0.442682	-1.17566	0.2128	down	no	1.842	4.161	5.132	3.19	1	2.683	Elongation factor Tu (Fragment)	CYT	1	72	22.5	High
A0A2J5QRE9	0.252007	-1.98847	0.2168	down	no	1.193	4.734	6.713	2.756	1	1.386	Peroxidase (Fragment)	CYT	1	42	11.6	High
A0A4U9A9P2	0.315712	-1.66332	0.05616	down	no	1.284	4.067	4.695	3.439	1	1.567	Transposase-like protein	CYT	1	3	24.9	High
A0A4U9DNU6	0.272864	-1.87375	0.209	down	no	1.092	4.002	5.59	2.413	1	1.185	OLD family TOPRIM nucleotidyl transferase/hydrolase domain protein	CYT	1	1	86	High
A0A169AR84	0.29301	-1.77098	0.008766	down	yes	1.136	3.877	4.097	3.657	1	1.271	GTP cyclohydrolase 1	CYT	2	49	24.9	High
C8SXS0	0.207034	-2.27206	0.01124	down	yes	0.8565	4.137	4.457	3.817	1	0.713	Uncharacterized protein	CYT	1	27	6.8	High
A0A367TFB5	0.346384	-1.52956	0.01508	down	yes	1.274	3.678	3.796	3.559	1	1.548	Elongation factor Tu (Fragment)	CYT	1	84	26	High
A0A336ITJ1	0.204529	-2.28963	0.004299	down	yes	0.831	4.063	3.934	4.192	1	0.662	Phage integrase family site-specific recombinase	CYT	1	2	85.2	High
A0A2U8RML3	0.315385	-1.66482	0.2047	down	no	1.148	3.64	4.974	2.305	1	1.297	ATP synthase beta subunit (Fragment)	CYT	1	80	21.9	High
A0A377WLS7	0.316282	-1.66072	0.1068	down	no	1.15	3.636	4.509	2.764	1	1.299	Phosphoenolpyruvate synthase	CYT	1	58	36.1	High
W8UTT0	0.308559	-1.69638	0.02035	down	yes	1.096	3.552	3.209	3.894	1	1.192	DUF1471 domain-containing protein	CYT	4	45	11.5	High
A0A2J5QNU8	0.525446	-0.928385	0.2097	down	no	1.59	3.026	3.548	2.504	1	2.179	30S ribosomal protein S2 (Fragment)	CYT	1	74	14.2	High
A0A4T2G719	0.351217	-1.50957	0.2379	down	no	1.198	3.411	4.726	2.096	1	1.395	Transketolase (Fragment)	CYT	1	29	8.9	High
A0A485YBG1	0.39054	-1.35646	0.07369	down	no	1.288	3.298	3.799	2.796	1	1.575	Phosphatase YieH	CYT	2	23	24.6	High
A0A367NWN0	0.324546	-1.6235	0.1186	down	no	1.108	3.414	4.281	2.547	1	1.216	Glutamine amidotransferase (Fragment)	CYT	1	64	15	High
A0A2S6E4D1	0.325677	-1.61848	0.07822	down	no	1.106	3.396	4.069	2.723	1	1.211	Superoxide dismutase (Fragment)	CYT	1	32	17.6	High
R4Y5U7	0.347478	-1.525	0.04124	down	yes	1.13	3.252	2.827	3.678	1	1.26	Acetyltransferase component of pyruvate dehydrogenase complex	CYT	1	15	9.4	High
A0A0C7KM70	0.348952	-1.5189	0.1234	down	no	1.132	3.244	4.053	2.435	1	1.265	Copper-induced outer membrane component	CYT	1	28	15.9	High
A0A1S9BQR2	0.455567	-1.13427	0.2396	down	no	1.338	2.937	3.842	2.032	1	1.675	Peptidoglycan-binding protein LysM	CYT	1	82	10	High
A0A2S6E3N3	0.461671	-1.11506	0.06005	down	no	1.337	2.896	3.112	2.68	1	1.674	Lipoprotein NlpA (Fragment)	CYT	1	35	19.7	High
A0A367NME0	0.362864	-1.4625	0.02332	down	yes	1.11	3.059	3.341	2.777	1	1.221	Glutathione-dependent disulfide-bond oxidoreductase (Fragment)	CYT	2	7	48.7	High
A0A0J5ANY6	0.489209	-1.03148	0.1359	down	no	1.36	2.78	3.241	2.32	1	1.721	Glucarate dehydratase	CYT	1	58	8.3	High
A0A2S6E3A4	0.374046	-1.41871	0.005468	down	yes	1.127	3.013	2.954	3.072	1	1.254	Elongation factor G (Fragment)	CYT	3	33	14.9	High
W1DJU6	0.620636	-0.688182	0.2645	down	no	1.582	2.549	2.792	2.306	1	2.163	Putative exported protein	CYT	1	3	49	High
A0A377VJU1	0.354582	-1.49581	0.0375	down	yes	1.068	3.012	3.394	2.631	1	1.136	Acetaldehyde dehydrogenase	CYT	4	18	28.1	High
A0A263KAW0	0.388359	-1.36454	0.05136	down	no	1.141	2.938	3.337	2.538	1	1.282	Taurine import ATP-binding protein TauB	CYT	1	67	6.5	High
A0A367NP90	0.503541	-0.989819	0.1192	down	no	1.351	2.683	3.048	2.318	1	1.702	Phosphoadenosine phosphosulfate reductase (Fragment)	CYT	1	8	18.9	High
A0A164FKS0	0.409859	-1.2868	0.1687	down	no	1.164	2.84	3.615	2.065	1	1.329	Cell division inhibitor SulA	CYT	1	50	12.3	High
A0A377YRC9	0.354552	-1.49593	0.04256	down	yes	1.036	2.922	2.522	3.323	1	1.072	Peptidyl-prolyl cis-trans isomerase ppiA	PLA	1	1	91.8	High
A0A378FU21	0.472822	-1.08063	0.1743	down	no	1.27	2.686	3.314	2.058	1	1.541	Uncharacterized protein	CYT	1	60	65.9	High
A0A377UE16	0.421852	-1.24519	0.1722	down	no	1.166	2.764	3.512	2.016	1	1.331	Bifunctional aconitate hydratase 2/2-methylisocitrate dehydratase	CYT	1	60	22.9	High
A0A0J4Y462	0.573494	-0.80215	0.1416	down	no	1.428	2.49	2.626	2.355	1	1.856	5-deoxy-glucuronate isomerase	CYT	1	4	30.5	High
A0A378C6F7	0.481229	-1.05521	0.4209	down	no	1.269	2.637	1.302	3.972	1	1.538	Thiamin-phosphate pyrophosphorylase	CYT	1	54	17.1	High
A0A336IES5	0.509865	-0.971814	0.1908	down	no	1.318	2.585	3.152	2.018	1	1.637	Isocitrate dehydrogenase [NADP]	CYT	1	15	45.6	High
W8UCM0	0.349494	-1.51666	0.00385	down	yes	1.002	2.867	2.751	2.983	1	1.005	Small heat shock protein IbpA	CYT	7	34	21	High
A0A377W2Q1	0.415011	-1.26878	0.008656	down	yes	1.128	2.718	2.795	2.641	1	1.255	6-phospho-beta-glucosidase	CYT	1	2	54.1	High
A0A1W1KRM1	0.398836	-1.32613	0.008764	down	yes	1.096	2.748	2.625	2.87	1	1.192	Methylenetetrahydrofolate reductase	CYT	1	57	33.1	High
A0A377ZJA3	0.357902	-1.48236	0.103	down	no	1.01	2.822	3.454	2.191	1	1.02	Benzyl alcohol dehydrogenase	CYT	1	11	24.8	High
A0A4V0FXD8	0.484277	-1.0461	0.06501	down	no	1.232	2.544	2.808	2.28	1	1.465	Pectate trisaccharide-lyase	CYT	1	2	40.5	High
A0A0H3GTY3	0.414726	-1.26977	0.004483	down	yes	1.104	2.662	2.657	2.666	1	1.209	Alpha-acetolactate decarboxylase	CYT	1	62	29.2	High
W1EH04	0.501002	-0.997112	0.2236	down	no	1.25	2.495	3.165	1.825	1	1.499	Glycine--tRNA ligase beta subunit	CYT	1	74	64.1	High
A0A485HLV4	0.418036	-1.2583	0.2276	down	no	1.094	2.617	3.498	1.736	1	1.187	Mannitol-1-phosphate 5-dehydrogenase	CYT	1	43	41.2	High
A0A2S6E4A3	0.539643	-0.889923	0.1052	down	no	1.3	2.409	2.661	2.157	1	1.599	5-methyltetrahydropteroyltriglutamate--homocysteine S-methyltransferase (Fragment)	CYT	1	23	29.7	High
A0A331AZV1	0.454474	-1.13773	0.04897	down	yes	1.158	2.548	2.825	2.27	1	1.316	Enterobactin synthase subunit F	CYT	1	1	141.9	High
A0A378B216	0.514356	-0.959161	0.1499	down	no	1.254	2.438	2.889	1.986	1	1.509	Peroxidase	CYT	1	18	11.9	High
A0A4Q2I3V7	0.605332	-0.724201	0.2033	down	no	1.385	2.288	2.583	1.994	1	1.77	DUF4352 domain-containing protein	CYT	1	4	20.4	High
A0A081IM83	0.579423	-0.787311	0.3271	down	no	1.346	2.323	2.999	1.647	1	1.692	Microcin C ABC transporter permease YejB	CYT	1	5	40.1	High
A0A378F2W2	0.41224	-1.27844	0.05266	down	no	1.071	2.598	2.956	2.24	1	1.142	Protein of uncharacterized function (DUF1471)	CYT	1	29	3.4	High
A0A383KJZ0	0.588599	-0.764643	0.1838	down	no	1.332	2.263	2.59	1.936	1	1.664	Phosphoglycerate kinase	CYT	1	21	41.2	High
A0A443X4D3	0.545494	-0.874365	0.1964	down	no	1.265	2.319	2.804	1.835	1	1.53	Dihydrofolate reductase	CYT	1	44	36.9	High
A0A2X3CGT2	0.446964	-1.16177	0.01011	down	yes	1.104	2.47	2.378	2.562	1	1.207	Iron binding protein SufA for iron-sulfur cluster assembly	PLA	2	19	16.1	High
A0A1C3SZE1	0.693225	-0.528604	0.3954	down	no	1.453	2.096	1.704	2.488	1	1.906	dTDP-4-dehydrorhamnose reductase	CYT	1	2	32.4	High
A0A330YN18	0.436791	-1.19498	0.09113	down	no	1.078	2.468	2.024	2.912	1	1.157	N-ethylmaleimide reductase	CYT	1	9	39.5	High
A0A383K8F4	0.613843	-0.704058	0.4396	down	no	1.348	2.196	3.011	1.381	1	1.696	Aldehyde-alcohol dehydrogenase	CYT	1	22	96.2	High
A0A377ZQJ5	0.49598	-1.01165	0.09389	down	no	1.172	2.363	2.717	2.009	1	1.343	DNA-directed RNA polymerase subunit beta	CYT	1	52	17.4	High
A0A2X3CBW2	0.652154	-0.616716	0.2367	down	no	1.393	2.136	2.343	1.928	1	1.786	50S ribosomal protein L5	CYT	1	68	18.3	High
A0A331M8L9	0.484848	-1.04439	0.02493	down	yes	1.152	2.376	2.25	2.502	1	1.303	Signal peptidase I	CYT	1	17	35.8	High
A0A378FLH2	0.434286	-1.20328	0.03842	down	yes	1.064	2.45	2.177	2.722	1	1.127	Taurine-binding periplasmic protein TauA	CYT	15	68	35.9	High
W9B5B2	0.364875	-1.45452	0.1512	down	no	0.937	2.568	3.283	1.852	1	0.874	YbdL protein	CYT	1	39	42.7	High
J2X3U6	0.42039	-1.2502	0.1542	down	no	1.035	2.462	3.098	1.827	1	1.071	Putative non-heme chloroperoxidase	CYT	2	6	35.7	High
A0A378AC52	0.44796	-1.15856	0.07197	down	no	1.076	2.402	2.034	2.771	1	1.153	Thioredoxin 2	CYT	5	48	15.6	High
A0A2J5P8L8	0.45963	-1.12146	0.01677	down	yes	1.093	2.378	2.518	2.237	1	1.186	TIGR00730 family Rossman fold protein (Fragment)	CYT	1	37	6.2	High
A0A331VU95	0.433884	-1.20462	0.01425	down	yes	1.05	2.42	2.262	2.577	1	1.1	Alkyl hydroperoxide reductase C	CYT	13	73	20.7	High
A0A377VPE6	0.406759	-1.29775	0.04139	down	yes	0.999	2.456	2.762	2.15	1	0.998	Predicted membrane protein	CYT	1	9	16.5	High
A0A4Q2I3T2	0.561141	-0.833564	0.118	down	no	1.239	2.208	2.486	1.93	1	1.477	Histidinol phosphate aminotransferase (Fragment)	CYT	1	19	4.8	High
A0A486CEN3	0.806502	-0.310249	0.6134	down	no	1.538	1.907	1.594	2.22	1	2.076	Elongation factor G	CYT	1	62	77.4	High
A0A1S9AVJ0	0.620998	-0.687339	0.2573	down	no	1.319	2.124	2.526	1.722	1	1.638	Phosphoenolpyruvate--protein phosphotransferase (Fragment)	CYT	1	1	53.1	High
A0A383KJG5	0.519239	-0.945529	0.1496	down	no	1.174	2.261	2.704	1.818	1	1.347	2,3-bisphosphoglycerate-dependent phosphoglycerate mutase	CYT	1	24	28.4	High
A0A0S4FXP8	0.44688	-1.16204	0.03158	down	yes	1.06	2.372	2.604	2.141	1	1.119	AhpF protein	CYT	5	63	56	High
A0A2J5R180	0.485912	-1.04123	0.2254	down	no	1.121	2.307	2.981	1.633	1	1.242	Porin OmpA (Fragment)	CYT	1	72	4.9	High
W1EMG0	0.412008	-1.27926	0.1296	down	no	0.995	2.415	2.983	1.847	1	0.99	Uncharacterized protein	CYT	1	5	25.5	High
A0A378BRH1	0.758799	-0.39821	0.5195	down	no	1.466	1.932	2.309	1.554	1	1.933	Xaa-Pro aminopeptidase	CYT	1	23	31.2	High
R4WCG1	0.441989	-1.17792	0.3178	down	no	1.04	2.353	3.347	1.359	1	1.081	UDP-glucose 6-dehydrogenase	CYT	1	41	43.4	High
A0A378EDX3	0.471715	-1.08401	0.03985	down	yes	1.084	2.298	2.062	2.533	1	1.167	Xanthine/uracil/thiamine/ascorbate permease family protein	CYT	1	13	10.6	Medium
A0A1S9B6N4	0.493357	-1.0193	0.4461	down	no	1.114	2.258	1.047	3.469	1	1.227	Alkyl hydroperoxide reductase C	CYT	1	9	20.7	High
A0A4V0FTF1	0.480845	-1.05635	0.07532	down	no	1.092	2.271	2.602	1.94	1	1.183	Cell envelope integrity inner membrane protein TolA	CYT	1	4	43.8	High
A0A2S6E360	0.596844	-0.744575	0.07637	down	no	1.248	2.091	2.089	2.093	1	1.495	Malate dehydrogenase (Fragment)	CYT	1	49	9.8	High
A0A422XR87	0.386686	-1.37077	0.00428	down	yes	0.9265	2.396	2.334	2.459	1	0.853	Multidrug efflux RND transporter periplasmic adaptor subunit OqxA10	CYT	1	60	42.4	High
A0A331GHJ3	0.549743	-0.86317	0.1896	down	no	1.177	2.141	2.601	1.681	1	1.354	Glycerol-3-phosphate-binding protein	CYT	1	2	47	High
A0A0C7KDK9	0.470953	-1.08634	0.05322	down	no	1.062	2.255	1.975	2.535	1	1.124	Small heat shock protein IbpB	CYT	7	56	15.9	High
W8UHG0	0.598742	-0.739995	0.07791	down	no	1.237	2.066	2.133	2	1	1.474	Low-affinity zinc transport protein	CYT	3	13	40.1	High
A0A2S6EAQ0	0.690928	-0.533393	0.2764	down	no	1.348	1.951	2.16	1.742	1	1.697	PTS mannose transporter subunit IIAB (Fragment)	CYT	1	46	12.6	High
A0A377XWH2	0.431798	-1.21157	0.1814	down	no	0.994	2.302	2.951	1.653	1	0.988	Outer membrane protein F	EXC	5	32	41.7	High
A0A483L219	0.443371	-1.17341	0.005916	down	yes	1.01	2.278	2.375	2.18	1	1.019	Efflux pump membrane transporter (Fragment)	CYT	2	2	90.6	High
G3F834	0.568768	-0.814088	0.1345	down	no	1.191	2.094	2.411	1.778	1	1.382	Ribosomal protein L20 (Fragment)	CYT	1	75	2.5	High
A0A4V0G2Y2	0.499086	-1.00264	0.107	down	no	1.092	2.188	2.568	1.809	1	1.185	Ribonucleotide-diphosphate reductase subunit beta	CYT	1	20	43.4	High
A0A377WNH2	0.818434	-0.289062	0.5646	down	no	1.474	1.801	1.872	1.73	1	1.947	Uncharacterized protein	PLA	1	8	15.1	High
A0A422YRW3	0.569846	-0.811356	0.2555	down	no	1.183	2.076	2.611	1.54	1	1.366	Outer membrane protein OmpX	CYT	2	49	18.5	High
A0A4S6G0S2	0.648936	-0.623852	0.248	down	no	1.281	1.974	2.298	1.649	1	1.562	Succinate dehydrogenase iron-sulfur subunit (Fragment)	CYT	1	52	9.3	High
A0A367P067	0.571981	-0.805962	0.1872	down	no	1.184	2.07	2.48	1.66	1	1.367	ATP-binding cassette domain-containing protein (Fragment)	CYT	1	44	14.2	High
A0A336J1G5	0.518276	-0.948209	0.1658	down	no	1.106	2.134	2.603	1.666	1	1.213	5-methyltetrahydropteroyltriglutamate--homocysteine methyltransferase	CYT	1	24	84.8	High
A0A378CTY3	0.627136	-0.67315	0.09865	down	no	1.248	1.99	1.948	2.033	1	1.497	UDP-sugar hydrolase	PLA	1	8	32.1	High
A0A2U0N666	0.515706	-0.95538	0.1867	down	no	1.1	2.133	2.647	1.62	1	1.199	Glycine C-acetyltransferase (Fragment)	CYT	1	56	42.1	High
A0A486QAQ0	0.517209	-0.951181	0.07032	down	no	1.097	2.121	1.851	2.391	1	1.194	Polyisoprenoid-binding protein	CYT	8	44	19.2	High
A0A370YFQ9	0.6658	-0.586838	0.26	down	no	1.281	1.924	2.228	1.621	1	1.562	Phosphoglycerate kinase (Fragment)	CYT	1	42	7.8	High
A0A0J4M8A8	0.566667	-0.819428	0.1382	down	no	1.156	2.04	2.373	1.706	1	1.311	2-dehydropantoate 2-reductase	CYT	3	15	33.5	High
A0A383KCZ3	0.461327	-1.11614	0.1187	down	no	1.008	2.185	2.631	1.739	1	1.017	S-adenosylmethionine synthase	CYT	1	43	42	High
A0A332DHD8	0.45151	-1.14717	0.008659	down	yes	0.987	2.186	2.074	2.297	1	0.974	Pirin-like protein YhaK	CYT	4	21	25.8	High
A0A2X3ESV6	0.574988	-0.798397	0.05004	down	no	1.154	2.007	2.132	1.882	1	1.308	Primosomal protein 1	CYT	2	13	29.2	High
A0A3P2EFM8	0.562159	-0.830949	0.08252	down	no	1.135	2.019	2.254	1.784	1	1.27	LysM peptidoglycan-binding domain-containing protein	CYT	2	10	35.4	High
A0A485HFM7	0.414126	-1.27186	0.0481	down	yes	0.9235	2.23	2.518	1.943	1	0.847	L-lactate dehydrogenase	CYT	2	8	43.5	High
A0A378A319	0.511026	-0.968532	0.06506	down	no	1.066	2.086	2.351	1.82	1	1.132	Cysteine synthase A	CYT	1	42	21.3	High
A0A2A5PQN6	0.637168	-0.650254	0.2188	down	no	1.224	1.921	2.245	1.597	1	1.448	Isoleucine--tRNA ligase (Fragment)	CYT	1	73	33.1	High
A0A0E1CLA7	0.481517	-1.05434	0.07915	down	no	1.016	2.11	2.437	1.783	1	1.033	Phospholipase A1	EXC	3	17	32.6	High
A0A4S4XGG9	0.463215	-1.11025	0.06911	down	no	0.9885	2.134	2.451	1.816	1	0.977	Type VI secretion system tip protein VgrG	CYT	1	1	86.5	High
A0A377UFJ2	0.520468	-0.942119	0.1869	down	no	1.068	2.052	2.545	1.558	1	1.135	Manganese catalase	CYT	3	18	31.5	High
W1DFB0	0.469575	-1.09057	0.0308	down	yes	0.9955	2.12	1.918	2.322	1	0.991	Manganese superoxide dismutase	CYT	5	32	40.9	High
A0A3P2EIL3	0.490187	-1.0286	0.01062	down	yes	1.024	2.089	1.981	2.197	1	1.048	Phosphoadenosine phosphosulfate reductase	CYT	1	43	27.8	High
A0A383KQK9	0.627092	-0.673251	0.1217	down	no	1.199	1.912	1.723	2.101	1	1.398	Superoxide dismutase	CYT	1	4	23.5	High
A0A378EJG1	0.634595	-0.656092	0.07884	down	no	1.207	1.902	1.925	1.879	1	1.413	Heat shock protein hslJ	CYT	2	14	22.6	High
A0A060VHY8	0.475285	-1.07313	0.05197	down	no	1	2.104	1.842	2.366	1	1	Heat-shock protein	PLA	7	60	17.6	High
A0A2S6E609	0.760931	-0.394162	0.4252	down	no	1.34	1.761	1.508	2.014	1	1.68	Branched-chain amino acid ABC transporter substrate-binding protein	CYT	2	5	40.1	High
A0A2U0NSN7	0.550601	-0.86092	0.2805	down	no	1.099	1.996	2.601	1.392	1	1.198	Pyruvate dehydrogenase (Acetyl-transferring), homodimeric type (Fragment)	CYT	1	59	68.5	High
W1ATT2	0.571719	-0.806621	0.1863	down	no	1.124	1.966	2.374	1.559	1	1.247	Putrescine ABC transporter putrescine-binding protein PotF (TC 3.A.1.11.2)	PLA	1	46	8	High
A0A1B1LMY9	0.821958	-0.282863	0.5301	down	no	1.385	1.685	1.788	1.582	1	1.77	Translation initiation factor IF-2 (Fragment)	CYT	1	56	16.3	High
A0A485Y650	0.520813	-0.941164	0.004176	down	yes	1.051	2.018	1.982	2.055	1	1.102	Uncharacterized protein	CYT	1	12	14.1	High
A0A0E1CKF8	0.575244	-0.797754	0.0295	down	yes	1.12	1.947	1.866	2.028	1	1.241	Acetyltransferase	CYT	1	10	20.3	High
A0A486FBG7	0.592092	-0.756108	0.2515	down	no	1.138	1.922	2.393	1.45	1	1.275	LysR family transcriptional regulator YeiE	CYT	2	8	32	High
A0A0E1C9T1	0.479913	-1.05916	0.05067	down	no	0.9915	2.066	1.815	2.318	1	0.983	Regulatory protein RecX	CYT	1	7	20.4	High
A0A060VFQ9	0.580042	-0.785772	0.08253	down	no	1.116	1.924	2.144	1.705	1	1.231	ABC transporter substrate-binding protein	CYT	1	2	33.2	High
A0A486BCJ1	0.530211	-0.91536	0.01014	down	yes	1.053	1.986	2.065	1.908	1	1.106	5-methyltetrahydropteroyltriglutamate--homocysteine methyltransferase	CYT	18	61	84.4	High
A0A377XHF3	0.581675	-0.781714	0.1358	down	no	1.111	1.91	2.219	1.6	1	1.222	Aspartyl-tRNA synthetase	CYT	1	68	48.9	High
A0A2S1Q3U2	0.683389	-0.549221	0.1318	down	no	1.226	1.794	1.753	1.836	1	1.452	Beta-lactamase (Fragment)	CYT	1	24	22.9	High
A0A0J4QZD7	0.586007	-0.771009	0.1392	down	no	1.114	1.901	2.21	1.592	1	1.227	DNA polymerase III subunit epsilon	CYT	2	9	27.4	High
A0A1W1KKD5	0.5491	-0.864859	0.008698	down	yes	1.068	1.945	1.899	1.99	1	1.137	Alkyl hydroperoxide reductase AhpD	CYT	4	32	18.8	High
W1HVL4	0.518145	-0.948572	0.07014	down	no	1.028	1.984	2.25	1.718	1	1.056	Free methionine-(R)-sulfoxide reductase, contains GAF domain	CYT	1	89	9.9	High
A0A336J215	0.508271	-0.976331	0.167	down	no	1.014	1.995	2.456	1.535	1	1.029	UDP-glucose 6-dehydrogenase	CYT	1	18	43.4	High
A0A0E1CKU9	0.466309	-1.10064	0.02891	down	yes	0.955	2.048	1.863	2.232	1	0.91	Ribosome modulation factor	CYT	1	16	6.6	High
W1EMS6	0.744186	-0.426265	0.3747	down	no	1.28	1.72	1.989	1.45	1	1.559	Glutamate Aspartate periplasmic binding protein GltI (TC 3.A.1.3.4)	PLA	1	66	8.5	High
A0A1C3PJM4	0.711352	-0.491365	0.1816	down	no	1.247	1.753	1.799	1.707	1	1.494	Putative mandelate racemase / muconate lactonizing enzyme	CYT	4	11	42.4	High
A0A4S4PWL1	0.595314	-0.748277	0.3829	down	no	1.118	1.878	2.553	1.203	1	1.236	Elongation factor Tu (Fragment)	CYT	1	84	26.5	High
A0A330ZK34	0.497492	-1.00725	0.137	down	no	0.992	1.994	2.408	1.579	1	0.984	Putative regulator	CYT	1	44	26.8	High
A0A377TMB2	0.557944	-0.841807	0.09528	down	no	1.064	1.907	2.18	1.634	1	1.129	Ornithine carbamoyltransferase	CYT	1	37	9.6	High
A0A377WEH2	0.617406	-0.69571	0.1122	down	no	1.128	1.827	2.049	1.605	1	1.256	Sugar ABC transporter	CYT	1	57	15.4	High
A0A4Q8RQF3	0.650279	-0.620869	0.3497	down	no	1.164	1.79	2.282	1.299	1	1.327	Uncharacterized protein (Fragment)	CYT	1	43	7.6	High
A0A331FNU7	0.553741	-0.852717	0.2291	down	no	1.051	1.898	2.391	1.406	1	1.102	Putrescine utilization regulator	CYT	1	4	20	High
A0A485XXD5	0.552451	-0.856081	0.04892	down	yes	1.048	1.897	2.086	1.708	1	1.096	High frequency lysogenization protein HflD homolog	CYT	6	36	22.9	High
A0A210VLQ2	0.55409	-0.851809	0.1122	down	no	1.05	1.895	2.201	1.589	1	1.099	23S rRNA methyltransferase (Fragment)	CYT	1	31	22.6	High
A0A2S6EDB9	0.590173	-0.760791	0.01751	down	yes	1.093	1.852	1.894	1.811	1	1.186	Vitamin B12-binding protein	PLA	3	15	29.1	High
J2E0L1	0.559915	-0.83672	0.06205	down	no	1.056	1.886	1.677	2.096	1	1.113	Putative NADH-dependent butanol dehydrogenase A	CYT	1	88	13.5	High
A0A378GAU9	0.551506	-0.858553	0.02077	down	yes	1.044	1.893	2.009	1.777	1	1.089	5'-deoxynucleotidase NCTC11685_07548	CYT	1	36	22.8	High
W1E4K7	0.733136	-0.447847	0.2748	down	no	1.239	1.69	1.877	1.504	1	1.478	ABC transporter, ATP-binding protein	CYT	1	74	7.4	High
A0A2S6E507	0.559638	-0.837434	0.1108	down	no	1.051	1.878	2.175	1.582	1	1.103	Aminotransferase (Fragment)	CYT	1	74	10.4	High
A0A377TTF4	0.665148	-0.588253	0.1153	down	no	1.168	1.756	1.895	1.616	1	1.337	Periplasmic protein	CYT	1	13	8.7	High
A0A0E1CHH8	0.551302	-0.859084	0.01724	down	yes	1.037	1.881	1.775	1.987	1	1.074	D-3-phosphoglycerate dehydrogenase	CYT	1	53	38.4	High
A0A377VI02	0.506732	-0.980704	0.0095	down	yes	0.9785	1.931	2.022	1.84	1	0.957	Oxidoreductase YqhD	CYT	2	32	41.9	High
A0A377XDY3	0.646259	-0.629817	0.2371	down	no	1.14	1.764	2.111	1.418	1	1.281	Nicotinate-nucleotide--dimethylbenzimidazole phosphoribosyltransferase	CYT	1	9	12.6	High
W8UK83	0.825157	-0.277259	0.5609	down	no	1.312	1.59	1.335	1.844	1	1.623	Heat shock protein HspQ	CYT	1	13	12.1	High
A0A422XQW5	0.555794	-0.847378	0.001987	down	yes	1.036	1.864	1.856	1.873	1	1.072	3-oxoacyl-ACP reductase FabG	CYT	4	20	25.2	High
A0A486UUH9	0.615942	-0.699134	0.02245	down	yes	1.105	1.794	1.794	1.794	1	1.21	Der GTPase-activating protein YihI	CYT	3	42	19	High
J2LVC5	0.631757	-0.662559	0.1358	down	no	1.122	1.776	1.536	2.016	1	1.244	Transporter, major facilitator family protein	CYT	1	2	49.2	High
A0A331Q5F0	0.717082	-0.47979	0.2076	down	no	1.209	1.686	1.841	1.532	1	1.418	Nitrate/nitrite response regulator protein	CYT	1	37	23.8	High
A0A483EZ76	0.611915	-0.708596	0.1003	down	no	1.099	1.796	2.013	1.578	1	1.198	Site-specific integrase	CYT	1	2	36.8	High
A0A2U0NG50	0.631342	-0.663507	0.1615	down	no	1.12	1.774	2.05	1.498	1	1.239	Tat proofreading chaperone DmsD (Fragment)	CYT	1	42	2.8	High
A0A0E1CBN2	0.603439	-0.728721	0.02354	down	yes	1.088	1.803	1.871	1.735	1	1.177	Ribitol operon repressor	CYT	1	3	37.2	High
A0A378BY14	0.605454	-0.723912	0.1522	down	no	1.088	1.797	2.098	1.496	1	1.176	RND efflux system	CYT	1	33	33.8	High
A0A2U0NKQ3	0.575492	-0.797131	0.09192	down	no	1.052	1.828	2.075	1.58	1	1.104	ATP-dependent Clp protease ATP-binding subunit ClpA (Fragment)	CYT	1	49	14.2	High
A0A076U481	0.599444	-0.738302	0.01475	down	yes	1.079	1.8	1.84	1.76	1	1.158	60 kDa chaperonin	CYT	1	12	57	High
W8URD5	0.56413	-0.825899	0.003299	down	yes	1.038	1.84	1.815	1.866	1	1.077	23S rRNA Gm2251 methyltransferase	CYT	9	34	39.7	High
A0A378CTW8	0.661663	-0.595832	0.1761	down	no	1.146	1.732	1.976	1.487	1	1.292	Phosphoribosylaminoimidazole carboxylase ATPase subunit	CYT	1	24	24.6	High
A0A0E1CFV8	0.679113	-0.558276	0.2688	down	no	1.164	1.714	2.037	1.391	1	1.329	Isochorismate synthase MenF	CYT	2	5	48.7	High
A6TF54	0.637607	-0.649261	0.03333	down	yes	1.119	1.755	1.76	1.75	1	1.238	Gluconokinase	CYT	2	17	21.1	High
A0A168YD62	0.569088	-0.813277	0.03134	down	yes	1.042	1.831	1.694	1.968	1	1.083	Protein-export membrane protein SecF	CYT	3	15	35.5	High
A0A486SNV0	0.514504	-0.958745	0.04069	down	yes	0.9755	1.896	2.086	1.706	1	0.951	Short-chain dehydrogenase	CYT	4	19	31.5	High
A0A377US35	0.544379	-0.877317	0.01723	down	yes	1.012	1.859	1.747	1.971	1	1.024	2-deoxy-D-gluconate 3-dehydrogenase	CYT	12	39	28.6	High
A0A060VTU9	0.721223	-0.471483	0.1961	down	no	1.203	1.668	1.801	1.534	1	1.406	Lipase, GDXG family	CYT	1	4	33.4	High
A0A0E1CGV7	0.600446	-0.735893	0.3083	down	no	1.076	1.792	2.316	1.269	1	1.152	Outer membrane protein X	CYT	2	49	18.7	High
A0A483KQU4	0.628702	-0.669553	0.04379	down	yes	1.104	1.756	1.661	1.85	1	1.209	ABC transporter substrate-binding protein	CYT	3	7	62.3	High
A0A378A117	0.602241	-0.731587	0.07076	down	no	1.075	1.785	1.97	1.6	1	1.15	Outer membrane protein C	CYT	1	51	4.2	High
A0A378G4P1	0.818993	-0.288077	0.5255	down	no	1.285	1.569	1.329	1.809	1	1.57	Cystine ABC transporter	PLA	1	33	28.9	High
A0A2J5QG05	0.516206	-0.953981	0.08407	down	no	0.9715	1.882	2.162	1.601	1	0.943	Alkyl hydroperoxide reductase subunit F (Fragment)	CYT	1	66	29.1	High
A0A2J5PBV2	0.629355	-0.668055	0.2087	down	no	1.102	1.751	2.091	1.411	1	1.203	Peroxidase (Fragment)	CYT	1	53	24.6	High
H6VX41	0.567657	-0.816909	0.007111	down	yes	1.032	1.818	1.76	1.877	1	1.064	GroEL (Fragment)	CYT	1	85	25.3	High
A0A4V4ESX3	0.674897	-0.56726	0.07678	down	no	1.148	1.701	1.771	1.632	1	1.295	Glutamine amidotransferase (Fragment)	CYT	1	81	14.9	High
A0A170J049	0.544517	-0.876951	0.000732	down	yes	1.003	1.842	1.819	1.864	1	1.006	Oxidoreductase	CYT	11	55	24.6	High
A0A0E1CHR4	0.742034	-0.430442	0.1861	down	no	1.211	1.632	1.66	1.605	1	1.422	Outer membrane protein romA	CYT	1	4	41.7	High
A0A2J5PWC3	0.578012	-0.790828	0.01898	down	yes	1.041	1.801	1.703	1.899	1	1.082	Triosephosphate isomerase (Fragment)	CYT	1	90	22.5	High
A0A367NTE1	0.798607	-0.324443	0.4398	down	no	1.261	1.579	1.785	1.373	1	1.522	Redox-regulated ATPase YchF (Fragment)	CYT	1	31	28.3	High
A0A331MTK1	0.661593	-0.595985	0.2797	down	no	1.13	1.708	2.08	1.336	1	1.259	Aromatic amino acid transport protein AroP	CYT	2	4	49.5	High
A0A0C7KE28	0.567403	-0.817554	0.04624	down	yes	1.027	1.81	1.983	1.638	1	1.054	DNA repair protein RecN	CYT	6	16	61.4	High
V0AEI7	0.613546	-0.704757	0.02406	down	yes	1.078	1.757	1.684	1.83	1	1.157	Transcriptional regulator, TetR family	CYT	4	29	23.6	High
C8TAP2	0.66275	-0.593464	0.07399	down	no	1.128	1.702	1.806	1.598	1	1.257	Ion-translocating oxidoreductase complex subunit G	CYT	2	11	22.9	High
A0A331MIL1	0.643812	-0.635289	0.2017	down	no	1.108	1.721	2.03	1.413	1	1.217	Carbamoyl-phosphate synthase small chain	CYT	1	29	41.4	High
A0A367P1U9	0.646476	-0.62933	0.03849	down	yes	1.11	1.717	1.664	1.77	1	1.221	Sugar ABC transporter substrate-binding protein (Fragment)	CYT	1	74	20.1	High
W8UXD4	0.645688	-0.631092	0.4181	down	no	1.108	1.716	2.307	1.125	1	1.216	Outer membrane protein A	CYT	1	54	40.8	High
A0A3R7I5R8	0.570634	-0.809362	0.05387	down	no	1.026	1.798	1.613	1.983	1	1.052	2,5-didehydrogluconate reductase DkgA	CYT	9	76	30.7	High
A0A377ZBJ9	0.663915	-0.590929	0.1388	down	no	1.126	1.696	1.897	1.494	1	1.252	Ribonucleotide reductase of class Ia	CYT	1	40	48	High
A0A336IYW9	0.64294	-0.637243	0.03487	down	yes	1.102	1.714	1.771	1.657	1	1.205	2,3-bisphosphoglycerate-dependent phosphoglycerate mutase	CYT	1	68	28.4	High
A0A2X3C8L3	0.605473	-0.723865	0.0225	down	yes	1.062	1.754	1.669	1.839	1	1.125	ATP synthase subunit gamma	CYT	1	78	14.7	High
A0A378G4T9	0.629051	-0.668751	0.01874	down	yes	1.087	1.728	1.709	1.746	1	1.174	Glutathione synthetase	CYT	1	37	35.3	High
A0A0E1CIA9	0.702964	-0.508477	0.157	down	no	1.162	1.653	1.805	1.501	1	1.323	Uncharacterized protein	CYT	1	9	19.3	High
A0A0H3GNG8	0.667062	-0.584108	0.2257	down	no	1.126	1.688	1.986	1.389	1	1.253	Pullulanase secretion protein PulS	CYT	3	33	14.7	High
W1EHV6	0.503483	-0.989984	0.1646	down	no	0.9395	1.866	2.292	1.439	1	0.879	Outer membrane protein F	CYT	1	52	12	High
A0A333FE30	0.639766	-0.644384	0.02319	down	yes	1.094	1.71	1.697	1.722	1	1.189	2,3-bisphosphoglycerate-dependent phosphoglycerate mutase	CYT	2	20	28.3	High
J2X959	0.489639	-1.03021	0.1651	down	no	0.9215	1.882	2.322	1.441	1	0.843	Riboflavin synthase, alpha subunit	CYT	1	68	12	High
W1I337	0.593394	-0.752938	0.1992	down	no	1.042	1.756	2.131	1.381	1	1.085	Phage shock protein B	CYT	3	51	8.8	High
A0A377YX10	0.503767	-0.98917	0.08136	down	no	0.936	1.858	2.131	1.585	1	0.872	30S ribosomal protein S7	CYT	1	65	10	High
A0A0J4X3Q7	0.681736	-0.552715	0.05799	down	no	1.131	1.659	1.636	1.682	1	1.262	Protein adenylyltransferase SelO	CYT	1	4	54.4	High
A0A377U7H8	0.564534	-0.824867	0.3303	down	no	1.006	1.782	2.39	1.173	1	1.011	L-threonine 3-dehydrogenase	CYT	1	11	19.7	High
A0A1B1M0D3	0.830598	-0.267779	0.4325	no change	no	1.265	1.523	1.513	1.534	1	1.53	Glyceraldehyde 3-phosphate dehydrogenase (Fragment)	CYT	1	87	22.2	High
A0A0J4WQ96	0.704044	-0.506262	0.1204	down	no	1.149	1.632	1.523	1.742	1	1.298	Na/Pi cotransporter family protein	CYT	1	3	59.4	High
A0A370YJP6	0.651605	-0.61793	0.3468	down	no	1.096	1.682	2.153	1.212	1	1.193	Outer membrane channel protein TolC (Fragment)	CYT	1	61	8.3	High
A0A377ZSW8	0.639102	-0.645881	0.2355	down	no	1.082	1.693	2.048	1.338	1	1.164	NAD(P) transhydrogenase subunit beta	CYT	1	60	11.8	High
A0A2X1SCJ7	0.572562	-0.804495	0.03937	down	yes	1.01	1.764	1.61	1.918	1	1.019	Arsenical resistance operon repressor	CYT	1	5	19.2	High
A0A0J4XKA3	0.617991	-0.694343	0.01496	down	yes	1.058	1.712	1.655	1.769	1	1.115	Luciferase-like monooxygenase	CYT	8	30	37	High
A0A332YDJ4	0.635934	-0.653051	0.04829	down	yes	1.076	1.692	1.573	1.81	1	1.151	8-amino-7-oxononanoate synthase	CYT	2	7	41.2	High
A0A485HJF5	0.579338	-0.787523	0.006131	down	yes	1.015	1.752	1.696	1.808	1	1.03	Protein of uncharacterized function (DUF1198)	CYT	1	10	17.7	High
A0A4V0FU21	0.59838	-0.740867	0.00241	down	yes	1.034	1.728	1.725	1.731	1	1.068	5-methyltetrahydropteroyltriglutamate/homocysteine S-methyltransferase	CYT	1	15	85.1	High
W8UQG9	0.627729	-0.671787	0.0111	down	yes	1.064	1.695	1.673	1.716	1	1.127	Polysaccharide deacetylase	CYT	1	2	47.7	Medium
A0A331VA75	0.628099	-0.670936	0.01063	down	yes	1.064	1.694	1.705	1.683	1	1.129	Methylglyoxal reductase	CYT	1	42	30.9	High
A0A331AWM3	0.648325	-0.62521	0.1077	down	no	1.084	1.672	1.866	1.479	1	1.167	ADP-L-glycero-D-manno-heptose-6-epimerase	CYT	1	47	34.9	High
A0A486L9L7	0.605125	-0.724694	0.1646	down	no	1.039	1.717	2.03	1.404	1	1.078	Copper-sensing two-component system response regulator CpxR	CYT	1	22	26.3	High
A0A1S9BLZ5	0.600466	-0.735846	0.01844	down	yes	1.031	1.717	1.806	1.628	1	1.063	Competence protein ComG	CYT	1	10	6.6	High
A0A331M272	0.615656	-0.699803	0.0481	down	yes	1.046	1.699	1.84	1.557	1	1.091	N-acetylmuramoyl-L-alanine amidase	CYT	2	10	31.5	High
A0A330YR75	0.773109	-0.371256	0.2363	down	no	1.196	1.547	1.621	1.474	1	1.393	L-cystine uptake protein TcyP	CYT	1	10	48.7	High
A0A0E1CM15	0.565068	-0.823502	0.06803	down	no	0.99	1.752	1.962	1.543	1	0.98	Cystathionine gamma-synthase	CYT	10	39	41.5	High
A0A378CKN2	0.737643	-0.439006	0.1489	down	no	1.164	1.578	1.652	1.504	1	1.329	Osmotically inducible lipoprotein E	CYT	1	35	12.2	High
W1ECI5	0.673183	-0.57093	0.08112	down	no	1.102	1.637	1.764	1.51	1	1.203	SSU ribosomal protein S5p (S2e)	CYT	1	89	7.4	High
A0A098C6S1	0.511621	-0.966851	0.09638	down	no	0.9245	1.807	2.093	1.521	1	0.849	D-3-phosphoglycerate dehydrogenase	CYT	1	2	53.5	High
J2X7Q1	0.633533	-0.658508	0.01275	down	yes	1.058	1.67	1.63	1.709	1	1.115	Para-aminobenzoate synthase component I	CYT	3	11	53	High
A0A0C7KCW2	0.824514	-0.278383	0.577	down	no	1.231	1.493	1.817	1.169	1	1.461	Cell division inhibitor	CYT	2	12	32.9	High
W8V2V2	0.610651	-0.71158	0.01846	down	yes	1.032	1.69	1.605	1.774	1	1.065	ATP-dependent dethiobiotin synthetase BioD	CYT	7	48	25.7	High
A0A2X3CR09	0.587858	-0.766461	0.03428	down	yes	1.007	1.713	1.847	1.579	1	1.014	S-adenosylmethionine synthetase	CYT	1	53	11.5	High
A0A330S9C6	0.622461	-0.683944	0.00716	down	yes	1.042	1.674	1.707	1.64	1	1.084	Cystathionine beta-lyase	CYT	1	9	43.2	High
A0A3P2EHC5	0.684243	-0.547419	0.03898	down	yes	1.103	1.612	1.602	1.621	1	1.206	Urease subunit gamma	CYT	1	10	11.1	High
A0A0C7KMW8	0.671182	-0.575223	0.2084	down	no	1.09	1.624	1.902	1.347	1	1.18	Ibestrophin	CYT	1	4	34.9	High
A0A447RSA3	0.614881	-0.701621	0.004861	down	yes	1.033	1.68	1.649	1.711	1	1.066	Inner membrane protein YqjK	CYT	1	7	18.7	High
R4YI43	0.560127	-0.836175	0.01065	down	yes	0.9735	1.738	1.813	1.663	1	0.947	Malonyl-[acyl-carrier protein] O-methyltransferase	CYT	6	33	28.6	High
A0A2J5R0W8	0.609857	-0.713456	0.008339	down	yes	1.027	1.684	1.63	1.738	1	1.054	DUF1852 domain-containing protein	EXC	7	25	37.6	High
W8UPF6	0.610583	-0.711742	0.08662	down	no	1.027	1.682	1.886	1.477	1	1.054	Protein ytfJ	CYT	1	10	20.7	High
A0A377ZNA4	0.626955	-0.673565	0.01866	down	yes	1.042	1.662	1.736	1.587	1	1.085	YgbJ	CYT	1	3	32	High
A0A2A5PU48	0.7	-0.514573	0.1029	down	no	1.113	1.59	1.711	1.468	1	1.226	2-dehydropantoate 2-reductase	PLA	1	3	32.2	High
A0A331DZK9	0.624399	-0.67946	0.06635	down	no	1.039	1.664	1.499	1.829	1	1.078	N-acetylmuramoyl-L-alanine amidase	CYT	1	13	33.2	High
R4YGV9	0.67995	-0.556499	0.1009	down	no	1.092	1.606	1.757	1.454	1	1.183	Serine protease	CYT	4	24	32.8	High
A0A3S4GB48	0.589971	-0.761285	0.07495	down	no	1	1.695	1.896	1.493	1	1.001	4-oxalocrotonate tautomerase	CYT	1	5	19.8	High
A0A2W0U9X7	0.836401	-0.257734	0.4255	no change	no	1.227	1.467	1.555	1.38	1	1.453	Hydrogenase assembly chaperone	CYT	3	56	9.7	High
W1DKX9	0.700822	-0.512879	0.0519	down	no	1.108	1.581	1.553	1.609	1	1.217	Thiaminase II	CYT	1	12	44.5	High
A0A2U0N7D2	0.866667	-0.206451	0.5713	no change	no	1.248	1.44	1.294	1.587	1	1.495	Histidine ABC transporter substrate-binding protein HisJ (Fragment)	PLA	1	40	5.5	High
W1EM33	0.621377	-0.68646	0.01329	down	yes	1.029	1.656	1.589	1.723	1	1.058	Transcriptional regulator MraZ	CYT	4	24	18.6	High
A0A377YUF2	0.664184	-0.590346	0.02709	down	yes	1.07	1.611	1.669	1.553	1	1.14	ATP-dependent DNA helicase RecG	CYT	3	5	78.4	High
A0A378G8F3	0.628954	-0.668974	0.1142	down	no	1.034	1.644	1.42	1.867	1	1.067	N-ethylmaleimide reductase	CYT	1	32	39.3	High
A0A330U8P1	0.613993	-0.703706	0.05221	down	no	1.018	1.658	1.81	1.507	1	1.035	Glyceraldehyde-3-phosphate dehydrogenase	CYT	7	33	35.6	High
A0A0H3GZV6	0.703185	-0.508024	0.09175	down	no	1.104	1.57	1.682	1.459	1	1.207	Endo-1,4-D-glucanase	EXC	4	15	40.9	High
A0A485QY32	0.652228	-0.616552	0.02893	down	yes	1.054	1.616	1.697	1.535	1	1.109	Family 3 extracellular solute-binding protein	PLA	1	4	30.2	High
A0A0E1C9Q6	0.653656	-0.613398	0.08227	down	no	1.055	1.614	1.452	1.776	1	1.11	Aldo/keto reductase family protein	CYT	6	31	32.1	High
R4YGU4	0.648949	-0.623822	0.02515	down	yes	1.05	1.618	1.541	1.695	1	1.1	ATP-dependent Clp protease adapter protein ClpS	CYT	4	67	12.4	High
A0A4V0FZQ8	0.621655	-0.685815	0.04439	down	yes	1.022	1.644	1.778	1.51	1	1.043	Hydrolase	CYT	1	18	28.7	High
A0A0C7KAD5	0.793405	-0.33387	0.3701	down	no	1.179	1.486	1.685	1.287	1	1.358	3-oxoacyl-ACP reductase	CYT	1	5	25.6	High
A0A0E1CAC2	0.657534	-0.604862	0.1746	down	no	1.056	1.606	1.866	1.346	1	1.112	Signal peptidase I	CYT	1	17	35.7	High
W8VD20	0.707505	-0.499188	0.04961	down	yes	1.103	1.559	1.536	1.582	1	1.206	UDP-4-amino-4-deoxy-L-arabinose--oxoglutarate aminotransferase	CYT	2	8	42.3	High
W1AY50	0.681416	-0.553392	0.0249	down	yes	1.078	1.582	1.562	1.601	1	1.157	Phosphomethylpyrimidine synthase	CYT	1	28	70.8	High
A0A1W1KQB4	0.875176	-0.192354	0.6361	no change	no	1.241	1.418	1.206	1.631	1	1.482	GTP-binding protein TypA/BipA	CYT	1	45	67.2	High
A0A483XLH7	0.741809	-0.430881	0.09936	down	no	1.132	1.526	1.556	1.497	1	1.263	Regulatory protein PocR	CYT	2	8	36.6	High
A0A367NY85	0.91223	-0.13253	0.7031	no change	no	1.268	1.39	1.457	1.322	1	1.536	EAL domain-containing protein (Fragment)	CYT	1	11	10.7	High
A0A330XC40	0.606409	-0.721638	0.1756	down	no	1.003	1.654	1.969	1.338	1	1.007	Replication initiation protein	CYT	2	5	33.4	High
W8V252	0.916306	-0.126099	0.7991	no change	no	1.27	1.386	1.684	1.089	1	1.54	Gamma-glutamyl-gamma-aminobutyrate hydrolase	CYT	1	4	28.6	High
A0A0E1CDZ8	0.615104	-0.701099	0.0247	down	yes	1.01	1.642	1.742	1.541	1	1.021	Transcriptional regulator, TetR family protein	CYT	6	42	22.3	High
A0A377UE93	0.70437	-0.505594	0.04149	down	yes	1.096	1.556	1.551	1.561	1	1.193	Anthranilate phosphoribosyltransferase like protein	CYT	1	31	35.4	High
A0A2S6E3C5	0.864276	-0.210437	0.6138	no change	no	1.229	1.422	1.654	1.19	1	1.458	Phosphoglycerate mutase (2,3-diphosphoglycerate-independent) (Fragment)	CYT	1	42	8.7	High
A0A0J4XW87	0.663945	-0.590865	0.2082	down	no	1.057	1.592	1.879	1.306	1	1.114	Low-specificity L-threonine aldolase	CYT	2	62	36.2	High
A0A367P0G0	0.809979	-0.304043	0.2821	down	no	1.185	1.463	1.509	1.417	1	1.37	GrxA family glutaredoxin (Fragment)	CYT	1	77	5.7	High
A0A2X3EN05	0.671717	-0.574074	0.04626	down	yes	1.064	1.584	1.68	1.487	1	1.128	Integral membrane protein YfiB	CYT	3	19	21	High
A0A060VGG2	0.614634	-0.7022	0.02113	down	yes	1.008	1.64	1.733	1.547	1	1.016	Macrodomain Ter protein	CYT	3	21	17.7	High
A0A2X3G7T6	0.682136	-0.551869	0.03957	down	yes	1.073	1.573	1.645	1.501	1	1.146	Protein of uncharacterized function (DUF1479)	CYT	3	8	51	High
A0A0E1CCA3	0.652092	-0.616852	0.02536	down	yes	1.044	1.601	1.522	1.68	1	1.088	Uncharacterized protein	CYT	6	34	24	High
A0A331WT63	0.852838	-0.229656	0.4558	no change	no	1.217	1.427	1.5	1.354	1	1.434	Glucose-6-phosphate isomerase	CYT	1	41	61.3	High
A0A2V1LE79	0.704516	-0.505295	0.06283	down	no	1.092	1.55	1.471	1.628	1	1.183	TetR family transcriptional regulator	CYT	1	6	21.3	High
A0A331SQ28	0.776581	-0.364791	0.2625	down	no	1.154	1.486	1.635	1.337	1	1.309	Phosphocarrier protein kinase/phosphorylase	CYT	1	1	85.5	High
A0A3M0DJP6	0.811256	-0.301771	0.2736	down	no	1.182	1.457	1.425	1.489	1	1.363	Ornithine carbamoyltransferase	CYT	1	63	36.5	High
A0A0H3GZW7	0.769953	-0.377158	0.2059	down	no	1.148	1.491	1.603	1.379	1	1.296	Putative cellulose synthase	CYT	1	1	145	High
A0A3M0DLS0	0.633829	-0.657834	0.1644	down	no	1.023	1.614	1.887	1.34	1	1.046	Triphosphatase	CYT	4	44	48.2	High
A0A2X3F525	0.749834	-0.415357	0.2195	down	no	1.13	1.507	1.678	1.337	1	1.259	Urate catabolism protein	CYT	1	3	37.3	High
R4YH96	0.655975	-0.608288	0.02985	down	yes	1.043	1.59	1.503	1.676	1	1.086	Carbonic anhydrase	CYT	2	64	23.3	High
A0A331WG22	0.765929	-0.384718	0.4675	down	no	1.142	1.491	1.857	1.126	1	1.285	Catalase-peroxidase	CYT	1	12	79.3	High
A0A485YS56	0.59322	-0.75336	0.002211	down	yes	0.98	1.652	1.676	1.627	1	0.96	Oxidoreductase YncB	CYT	9	49	37.5	High
A0A210V7B3	0.622072	-0.684848	0.001944	down	yes	1.009	1.622	1.647	1.596	1	1.018	Porin OmpC	CYT	11	40	42.2	High
A0A2X3CZA7	0.620222	-0.689144	0.06912	down	no	1.006	1.622	1.793	1.451	1	1.011	Transporter	CYT	6	21	51.6	High
A0A377U0A0	0.699871	-0.51484	0.06651	down	no	1.082	1.546	1.643	1.45	1	1.163	Plasmid-like protein	CYT	1	22	13.9	High
R4YEW7	0.738411	-0.437505	0.09918	down	no	1.115	1.51	1.58	1.44	1	1.23	Gamma-glutamyl phosphate reductase	CYT	1	64	44.8	High
W1EPS1	0.710561	-0.49297	0.09328	down	no	1.09	1.534	1.649	1.419	1	1.18	Exodeoxyribonuclease 7 large subunit	CYT	6	18	57	High
A0A0J4XGJ2	0.744681	-0.425306	0.108	down	no	1.12	1.504	1.438	1.571	1	1.241	Protein of uncharacterized function (DUF2559)	CYT	1	15	6.5	High
A0A1C3PWX1	0.747004	-0.420812	0.1956	down	no	1.122	1.502	1.346	1.657	1	1.245	ABC transporter substrate-binding protein	CYT	1	3	30	High
J2DQ37	0.677771	-0.561131	0.2536	down	no	1.058	1.561	1.872	1.249	1	1.116	DnaJ-like protein DjlA	CYT	1	19	4.9	High
A0A060VGS8	0.626087	-0.675565	0.2516	down	no	1.008	1.61	1.986	1.233	1	1.017	Ferrichrome outer membrane transporter	PLA	2	3	81.4	High
A0A2S6E8X3	0.714286	-0.485427	0.06652	down	no	1.09	1.526	1.603	1.449	1	1.18	Phosphoserine aminotransferase	CYT	1	52	39.6	High
A0A378DJP4	0.664968	-0.588643	0.01768	down	yes	1.044	1.57	1.625	1.514	1	1.088	Maltose O-acetyltransferase	CYT	2	15	20.5	High
A0A2X3EQV0	0.593902	-0.751702	0.01004	down	yes	0.974	1.64	1.702	1.578	1	0.948	Tat (Twin-arginine translocation) pathway signal sequence domain/peptidase M15 family protein	CYT	1	4	28.6	High
A0A4S5VZW9	0.603067	-0.729609	0.02598	down	yes	0.983	1.63	1.735	1.525	1	0.966	Polysaccharide export protein	CYT	1	17	41.7	High
A0A0E1CN55	0.849858	-0.234706	0.4835	no change	no	1.2	1.412	1.264	1.561	1	1.4	Phosphate starvation-induced protein psiF	CYT	5	29	14.6	High
A0A378BSZ2	0.629445	-0.667848	0.1599	down	no	1.009	1.603	1.874	1.332	1	1.018	Succinyl-CoA ligase subunit beta	CYT	1	57	6.6	High
A0A0E1CGM9	0.697206	-0.520343	0.1439	down	no	1.073	1.539	1.724	1.354	1	1.146	PTS system, mannose-specific IIC component	CYT	2	12	27.6	High
A0A0J4WUD7	0.643172	-0.636724	0.007524	down	yes	1.022	1.589	1.633	1.545	1	1.045	DNA replication protein	CYT	1	5	37.5	High
A0A1S0WD38	0.619107	-0.69174	0.001865	down	yes	0.998	1.612	1.639	1.586	1	0.996	Benzyl alcohol dehydrogenase	CYT	1	7	37.7	High
A0A377ZJJ9	0.626559	-0.674479	0.04244	down	yes	1.005	1.604	1.477	1.732	1	1.01	Iron-sulfur cluster assembly ATPase protein SufC	CYT	8	42	27.8	High
A0A378A325	0.756902	-0.401821	0.1014	down	no	1.124	1.485	1.474	1.495	1	1.248	Lipoprotein ybfN	CYT	3	18	13.5	High
R4YHJ2	0.667519	-0.583119	0.009775	down	yes	1.044	1.564	1.538	1.591	1	1.089	ZnuA protein	PLA	6	30	38.8	High
A0A377YBN1	0.715789	-0.482393	0.08177	down	no	1.088	1.52	1.421	1.618	1	1.175	Threonylcarbamoyl-AMP synthase	CYT	6	55	20.7	High
A0A377UX03	0.66688	-0.584501	0.008097	down	yes	1.043	1.564	1.545	1.584	1	1.086	Tyrosine recombinase XerC	CYT	2	8	35.4	High
A0A0E1CAN2	0.753701	-0.407935	0.09417	down	no	1.12	1.486	1.471	1.5	1	1.24	Oxalate/formate antiporter	CYT	7	37	30	High
A0A422Z098	0.590715	-0.759467	0.06459	down	no	0.967	1.637	1.813	1.461	1	0.934	Efflux pump membrane transporter	CYT	11	12	113.3	High
A0A333FJC5	0.704456	-0.505418	0.1324	down	no	1.075	1.526	1.692	1.359	1	1.15	Signal recognition particle receptor FtsY	CYT	1	3	73.2	High
A0A378CW35	0.803051	-0.316436	0.3017	down	no	1.158	1.442	1.31	1.575	1	1.316	Chaperone protein DnaJ	CYT	1	22	41	High
A0A0C7K6D0	0.778919	-0.360456	0.1461	down	no	1.138	1.461	1.477	1.444	1	1.276	Glycerophosphodiester phosphodiesterase	CYT	2	9	27.1	High
A0A332KN56	0.650127	-0.621206	0.1071	down	no	1.022	1.572	1.766	1.377	1	1.045	Heme chaperone HemW	CYT	3	13	42.5	High
A0A377X4T0	1.28257	0.359038	0.5549	up	no	1.457	1.136	1.153	1.118	1	1.914	Conidiation-specific protein 10	CYT	4	37	7.4	High
A0A0J4XAW0	0.758995	-0.397837	0.2812	down	no	1.118	1.473	1.685	1.26	1	1.235	Lysophospholipase	CYT	3	12	38.1	High
A0A377TVZ9	0.762585	-0.39103	0.1041	down	no	1.121	1.47	1.49	1.451	1	1.242	Hypothetical acetyltransferase	CYT	2	13	35.4	High
A0A367NNX7	0.607764	-0.718417	0.2373	down	no	0.9785	1.61	1.988	1.232	1	0.957	Precorrin-8X methylmutase (Fragment)	CYT	2	91	4.4	High
A0A0C7KJN1	0.644219	-0.634378	0.3392	down	no	1.014	1.574	2.024	1.125	1	1.029	H(+)/Cl(-) exchange transporter ClcA	CYT	2	3	53.8	High
A0A486G631	0.608209	-0.717361	0.01525	down	yes	0.978	1.608	1.532	1.683	1	0.956	Virulence protein	CYT	1	11	9.4	High
A0A263K2V1	0.681848	-0.552478	0.02072	down	yes	1.048	1.537	1.59	1.484	1	1.096	5-methyltetrahydropteroyltriglutamate--homocysteine S-methyltransferase	CYT	13	53	41.2	High
A0A2X3KMG7	0.871739	-0.198032	0.5161	no change	no	1.203	1.38	1.482	1.279	1	1.406	Superoxide dismutase	CYT	1	59	21.2	High
A0A0J4NGB8	0.687133	-0.54134	0.01189	down	yes	1.052	1.531	1.536	1.527	1	1.105	Cytochrome bd-I ubiquinol oxidase subunit 2 apoprotein	CYT	2	6	42.3	High
A0A0E1C742	0.803073	-0.316398	0.3054	down	no	1.15	1.432	1.289	1.574	1	1.299	Transcriptional regulator	EXC	2	25	12	High
W1BCQ5	0.722964	-0.468004	0.05808	down	no	1.083	1.498	1.561	1.434	1	1.166	Protein YicC	CYT	1	69	13.4	High
A0A336ILG7	0.715902	-0.482167	0.3468	down	no	1.076	1.503	1.845	1.162	1	1.153	Helicase	CYT	1	1	181.1	High
A0A4S7XKU2	0.629899	-0.666808	0.02335	down	yes	0.9965	1.582	1.673	1.491	1	0.993	Elongation factor Tu (Fragment)	CYT	1	70	21.8	High
A0A378GDU3	0.714096	-0.485811	0.1491	down	no	1.074	1.504	1.677	1.331	1	1.147	Peptidase B	CYT	1	44	46.1	High
A0A2X3F407	0.702578	-0.50927	0.04361	down	yes	1.063	1.513	1.587	1.439	1	1.126	Albicidin resistance protein	PLA	2	9	41.8	High
A0A383KCB6	0.764907	-0.386643	0.1455	down	no	1.116	1.459	1.55	1.368	1	1.232	Threonine--tRNA ligase	CYT	1	9	73.8	High
A0A060VKS4	0.557774	-0.842248	0.09943	down	no	0.922	1.653	1.89	1.416	1	0.844	Putative enzyme	CYT	2	7	38.5	High
W8V1A2	0.745418	-0.423879	0.1138	down	no	1.098	1.473	1.374	1.571	1	1.195	Osmotically inducible lipoprotein B	CYT	1	49	8.1	High
A0A0J5A131	0.737162	-0.439946	0.08507	down	no	1.091	1.48	1.561	1.4	1	1.182	Cysteine dioxygenase type I	CYT	4	23	22.6	High
A0A484A8I3	0.648493	-0.624838	0.01423	down	yes	1.011	1.559	1.624	1.494	1	1.023	Elongation factor G	CYT	1	72	77.3	High
A0A377X8V1	0.732794	-0.448521	0.04877	down	yes	1.086	1.482	1.453	1.512	1	1.172	Electron transport complex protein RnfD	CYT	1	3	38.8	High
W1B276	0.798319	-0.324962	0.2204	down	no	1.14	1.428	1.342	1.513	1	1.279	SSU ribosomal protein S19p (S15e)	CYT	1	69	5.4	High
A0A0J5APE5	0.78885	-0.342177	0.4569	down	no	1.132	1.435	1.738	1.132	1	1.265	AAA_5 domain-containing protein	CYT	1	2	74.8	High
A0A2X3D971	0.657623	-0.604668	0.04443	down	yes	1.018	1.548	1.662	1.434	1	1.037	Acid phosphatase/phosphotransferase	CYT	1	49	8.2	High
Q93K37	0.633439	-0.658721	0.152	down	no	0.9945	1.57	1.825	1.316	1	0.989	Cytosine-specific methyltransferase	CYT	1	5	42.1	Medium
A0A332ZVX9	0.730587	-0.452871	0.09811	down	no	1.082	1.481	1.373	1.589	1	1.163	Soluble cytochrome b562	PLA	4	32	13.9	High
A0A370ZDP0	0.97	-0.043943	0.9002	no change	no	1.261	1.3	1.374	1.225	1	1.522	Iron-containing alcohol dehydrogenase (Fragment)	CYT	1	27	15.8	High
A0A330RTA8	0.700531	-0.513479	0.09627	down	no	1.055	1.506	1.647	1.366	1	1.111	Phage protein, HK97 gp10 family	CYT	1	5	16.6	High
A0A377ZV37	0.67649	-0.56386	0.02031	down	yes	1.033	1.527	1.591	1.464	1	1.066	Excinuclease cho (Excinuclease ABC alternative C subunit)	CYT	4	19	35.7	High
W8UER5	0.702595	-0.509235	0.03525	down	yes	1.056	1.503	1.568	1.438	1	1.113	ADP-ribose pyrophosphatase	CYT	7	52	23.9	High
A0A0E1CJJ5	0.670366	-0.57698	0.1188	down	no	1.027	1.532	1.721	1.342	1	1.054	Cell division protein FtsQ	CYT	1	4	32.8	High
A0A483LJU7	0.733062	-0.447992	0.1326	down	no	1.082	1.476	1.613	1.338	1	1.163	DNA polymerase	CYT	1	2	91.7	High
A0A378G8X1	0.772538	-0.372322	0.1025	down	no	1.114	1.442	1.43	1.454	1	1.227	Sensor protein	CYT	2	4	91.6	High
A0A060VHV1	0.763975	-0.388402	0.3576	down	no	1.107	1.449	1.716	1.181	1	1.214	Allantoate amidohydrolase	CYT	2	9	44.3	High
A0A378G1N8	0.835489	-0.259308	0.3773	no change	no	1.163	1.392	1.27	1.515	1	1.326	33 kDa chaperonin	CYT	1	30	32.3	High
A0A377VHK0	0.792837	-0.334904	0.1495	down	no	1.129	1.424	1.425	1.423	1	1.258	Cytochrome d ubiquinol oxidase subunit III	CYT	1	45	15	High
A0A4S6HZU6	0.782123	-0.354533	0.1336	down	no	1.12	1.432	1.473	1.392	1	1.241	Aspartate 1-decarboxylase (Fragment)	CYT	1	50	2.5	High
A0A0E1C7A6	0.691645	-0.531897	0.05663	down	no	1.043	1.508	1.615	1.401	1	1.087	Cytosine deaminase	CYT	11	45	51.2	High
W1AL79	0.609848	-0.713477	0.02383	down	yes	0.966	1.584	1.675	1.493	1	0.932	Galactoside O-acetyltransferase, probable YiiD	CYT	1	16	37.1	High
A0A0E1CR43	0.758621	-0.398549	0.3278	down	no	1.1	1.45	1.703	1.197	1	1.201	Primosomal protein N'	CYT	1	2	84.1	High
A0A383K8Z6	0.675427	-0.566128	0.09651	down	no	1.028	1.522	1.686	1.359	1	1.056	Branched-chain amino acid transport system carrier protein	CYT	1	2	49.1	High
A0A331U3V3	0.673228	-0.570832	0.003627	down	yes	1.026	1.524	1.508	1.54	1	1.051	Uncharacterized protein	CYT	1	8	24.7	High
A0A0H3GTC0	0.730482	-0.453079	0.03655	down	yes	1.076	1.473	1.458	1.488	1	1.153	Nickel ABC transporter periplasmic substrate-binding protein	CYT	6	14	59.3	High
A0A1W1K820	0.773834	-0.369903	0.2434	down	no	1.112	1.437	1.601	1.273	1	1.224	Regulator of RpoS	CYT	2	11	37.4	High
A0A333GSH2	0.679183	-0.558127	0.02004	down	yes	1.031	1.518	1.456	1.581	1	1.063	Universal stress protein G	CYT	7	57	15.6	High
A0A377V3N3	0.769444	-0.378111	0.1068	down	no	1.108	1.44	1.392	1.487	1	1.216	Lipoprotein	CYT	1	52	10.7	High
A0A0E1CJI3	0.700935	-0.512648	0.01195	down	yes	1.05	1.498	1.497	1.5	1	1.099	Acetoin dehydrogenase E1 component beta-subunit	CYT	2	9	36.9	High
A0A4U9XRI8	0.682299	-0.551525	0.09456	down	no	1.033	1.514	1.67	1.358	1	1.066	Alcohol dehydrogenase	CYT	1	56	13.4	High
J2EAB1	0.652823	-0.615237	0.03912	down	yes	1.006	1.541	1.65	1.432	1	1.011	Zinc-binding dehydrogenase family oxidoreductase	CYT	4	14	38.7	High
A0A0J4XT90	0.717949	-0.478047	0.1205	down	no	1.064	1.482	1.629	1.335	1	1.127	Multifunctional transcriptional regulator/nicotinamide-nucleotide adenylyltransferase/ribosylnicotinamide kinase NadR	CYT	6	20	47.2	High
A0A378CUH5	0.818571	-0.28882	0.304	down	no	1.146	1.4	1.513	1.286	1	1.292	Periplasmic ligand-binding sensor protein	CYT	1	5	21	High
A0A377TGT3	0.650454	-0.620481	0.02835	down	yes	1.003	1.542	1.634	1.449	1	1.007	AsmA family protein	CYT	6	16	64.3	High
A0A2X1QWU1	0.713805	-0.486399	0.1044	down	no	1.06	1.485	1.621	1.348	1	1.12	LysR family transcriptional regulator YneJ	CYT	3	16	32.3	High
A0A378F770	0.639497	-0.64499	0.001046	down	yes	0.9925	1.552	1.569	1.536	1	0.985	UPF0229 protein NCTC9617_01324	CYT	3	8	50.3	High
A0A377VLP1	0.82235	-0.282176	0.4264	down	no	1.148	1.396	1.598	1.194	1	1.296	Outer membrane protein A	CYT	1	22	37.3	High
A0A0H3H0B7	0.69513	-0.524645	0.146	down	no	1.042	1.499	1.691	1.307	1	1.085	Uncharacterized protein	CYT	2	8	31.8	High
A0A486M208	0.661871	-0.595379	0.01049	down	yes	1.012	1.529	1.581	1.477	1	1.024	RND efflux system	CYT	1	58	42.4	High
A0A422XSU0	0.691079	-0.533078	0.01692	down	yes	1.038	1.502	1.55	1.455	1	1.077	Elongation factor G	CYT	1	64	77.3	High
V0B5L5	0.695594	-0.523682	0.04948	down	yes	1.042	1.498	1.595	1.401	1	1.083	Spermidine/putrescine import ATP-binding protein PotA	CYT	2	7	43.9	High
A0A0E1CLG8	0.678571	-0.559427	0.003222	down	yes	1.026	1.512	1.503	1.522	1	1.052	ATP-dependent DNA helicase Rep	CYT	1	2	83.7	High
A0A0C7K9Q0	0.908271	-0.138806	0.6392	no change	no	1.208	1.33	1.417	1.244	1	1.415	6-phospho-beta-glucosidase GmuD	CYT	1	4	53.4	High
A0A377W764	0.756925	-0.401777	0.1503	down	no	1.093	1.444	1.566	1.321	1	1.186	Glucosamine-6-phosphate deaminase	CYT	1	42	27.1	High
A0A0E1CDJ6	0.72938	-0.455258	0.1319	down	no	1.07	1.467	1.611	1.323	1	1.141	Scaffold protein sufB	CYT	5	14	56.5	High
A0A060VEE0	0.728698	-0.456607	0.04078	down	yes	1.069	1.467	1.513	1.421	1	1.138	Cobalt-precorrin-6y C15-methyltransferase	CYT	1	11	20.2	High
A0A0C7KMJ0	0.724983	-0.463981	0.1152	down	no	1.065	1.469	1.604	1.333	1	1.13	2-amino-4-hydroxy-6-hydroxymethyldihydropteridine diphosphokinase	CYT	2	11	17.6	High
A0A0E1CBR7	0.676821	-0.563153	0.02624	down	yes	1.022	1.51	1.587	1.432	1	1.044	Sensor histidine kinase RcsC	CYT	6	7	105.8	High
A0A0J4NIA7	0.730007	-0.454018	0.08232	down	no	1.068	1.463	1.363	1.563	1	1.136	Anti-adapter protein IraP	CYT	2	21	9.8	High
A0A0E1CPM2	0.697315	-0.520117	0.06792	down	no	1.039	1.49	1.607	1.372	1	1.078	Chaperone protein DnaK	CYT	5	74	69.1	High
W9BCS7	0.748963	-0.417034	0.06037	down	no	1.083	1.446	1.489	1.403	1	1.166	MetC protein	CYT	9	37	46.4	High
A0A210VI32	0.70303	-0.508341	0.01452	down	yes	1.044	1.485	1.515	1.455	1	1.089	2-hydroxyacid dehydrogenase (Fragment)	CYT	1	33	12.5	High
C8TCK0	0.668209	-0.581629	0.02476	down	yes	1.011	1.513	1.433	1.592	1	1.023	Acetyltransferase, GNAT family	CYT	4	37	18.2	High
A0A486JFB6	0.630097	-0.666354	0.08983	down	no	0.9735	1.545	1.363	1.727	1	0.947	Oxidoreductase YqhD	CYT	1	73	42.3	High
A0A3S4H4L5	0.705962	-0.502337	0.0932	down	no	1.042	1.476	1.612	1.339	1	1.083	Protease	CYT	9	24	53.6	High
A0A377UIP3	0.732278	-0.449537	0.02916	down	yes	1.064	1.453	1.432	1.474	1	1.129	L-asparaginase	CYT	2	12	37.3	High
A0A377UE01	0.678691	-0.559174	0.3516	down	no	1.016	1.497	1.896	1.098	1	1.032	Succinate dehydrogenase cytochrome b-556 subunit	CYT	2	12	27.5	High
A0A378BWV6	0.734807	-0.444563	0.2474	down	no	1.064	1.448	1.219	1.676	1	1.128	HTH-type transcriptional regulator ybaO	CYT	1	4	24.2	High
A0A0E1CDI0	0.71049	-0.493113	0.05978	down	no	1.043	1.468	1.368	1.568	1	1.086	5-methyltetrahydropteroyltriglutamate--homocysteine methyltransferase	CYT	4	44	39.7	High
A0A0E1CEW5	0.74548	-0.423759	0.0976	down	no	1.072	1.438	1.539	1.337	1	1.143	Protein ydcF	CYT	5	31	29	High
A0A4S4R3I0	0.970173	-0.043687	0.8888	no change	no	1.236	1.274	1.288	1.26	1	1.473	Polysaccharide export protein	PLA	1	17	41.8	High
A0A377U2V8	0.65023	-0.620978	0.2891	down	no	0.989	1.521	1.893	1.149	1	0.978	Metal-dependent hydrolase	CYT	2	7	20.8	High
A0A378BH62	0.587975	-0.766174	0.2089	down	no	0.929	1.58	1.928	1.231	1	0.858	Uncharacterized protein	CYT	2	30	13.7	High
A0A330UB46	0.743572	-0.427456	0.0395	down	yes	1.07	1.439	1.466	1.412	1	1.141	Uncharacterized protein	CYT	1	53	8.7	High
A0A4Q7A3U5	0.85229	-0.230585	0.4103	no change	no	1.154	1.354	1.47	1.238	1	1.309	Heme-binding protein	CYT	1	46	15	High
A0A331LXF8	0.656209	-0.607773	0.1836	down	no	0.9935	1.514	1.775	1.254	1	0.987	Autonomous glycyl radical cofactor	CYT	1	47	14.4	High
A0A378BRE6	0.807942	-0.307676	0.2094	down	no	1.119	1.385	1.469	1.301	1	1.238	Cation-transporting P-type ATPase	CYT	4	7	97.4	High
A0A1C3Q8Y4	0.635206	-0.654704	0.01765	down	yes	0.9725	1.531	1.601	1.461	1	0.945	N-ethylmaleimide reductase	CYT	1	67	39.4	High
A0A2J5PSQ2	0.699253	-0.516113	0.01017	down	yes	1.03	1.473	1.506	1.439	1	1.06	1-(5-phosphoribosyl)-5-((5-phosphoribosylamino)methylideneamino)imidazole-4-carboxamide isomerase (Fragment)	CYT	1	78	8.2	High
A0A378A041	0.768034	-0.380758	0.1472	down	no	1.086	1.414	1.301	1.527	1	1.172	Exported protein	CYT	5	35	11	High
A0A0J4VTC2	0.819505	-0.287175	0.346	down	no	1.126	1.374	1.531	1.216	1	1.253	Membrane-bound lytic murein transglycosylase A	CYT	2	10	40.3	High
A0A3P4IIA5	1.27687	0.352608	0.5935	up	no	1.402	1.098	0.832	1.365	1	1.804	Actin cross-linking toxin VgrG1	CYT	1	2	96.6	High
A0A0C7KH82	0.702316	-0.509808	0.1151	down	no	1.031	1.468	1.627	1.308	1	1.062	Alpha-hydroxy-acid oxidizing protein	CYT	2	7	42.2	High
A0A0E1CCP1	0.533129	-0.907444	0.2064	down	no	0.869	1.63	2.022	1.239	1	0.738	Nitrate/nitrite transporter	CYT	2	6	49.9	High
A0A230TJD5	0.786838	-0.345861	0.09996	down	no	1.1	1.398	1.382	1.413	1	1.201	Efflux RND transporter periplasmic adaptor subunit	CYT	1	6	45.7	High
W1ENC6	0.623537	-0.681453	0.1129	down	no	0.959	1.538	1.747	1.329	1	0.918	Magnesium transport protein CorA	CYT	4	19	38.4	High
A0A0J4W159	0.635321	-0.654442	0.05565	down	no	0.9695	1.526	1.659	1.392	1	0.939	Sodium/proline symporter	CYT	1	3	54.2	High
A0A3R7K7F1	0.694973	-0.524972	0.1475	down	no	1.023	1.472	1.666	1.279	1	1.046	ATP-dependent RNA helicase SrmB	CYT	16	45	49.6	High
A0A2L0KQI1	0.860552	-0.216666	0.5105	no change	no	1.154	1.341	1.518	1.164	1	1.309	3-mercaptopyruvate sulfurtransferase	CYT	1	49	31.2	High
A0A332H1U9	0.704235	-0.505871	0.04755	down	yes	1.031	1.464	1.556	1.371	1	1.063	Methylthioribose kinase	CYT	11	42	44.7	High
A0A486SJZ0	0.717631	-0.478686	0.04665	down	yes	1.042	1.452	1.533	1.37	1	1.084	Membrane lipoprotein	CYT	1	53	24.3	High
A0A367TU77	0.678331	-0.559938	0.004193	down	yes	1.008	1.486	1.516	1.456	1	1.016	Methionine synthase (Fragment)	CYT	1	51	23.2	High
W9BJM0	0.731944	-0.450194	0.01966	down	yes	1.054	1.44	1.452	1.427	1	1.107	Vitamin B12 transporter BtuB	CYT	1	18	68.1	High
A0A0J4QQG2	0.681726	-0.552736	0.06957	down	no	1.011	1.483	1.614	1.352	1	1.022	Nucleoid occlusion factor SlmA	CYT	2	15	22.8	High
A0A483J7U1	0.686739	-0.542167	0.01935	down	yes	1.015	1.478	1.415	1.542	1	1.031	Acireductone dioxygenase	CYT	5	52	20.3	High
A0A4V0G432	0.769886	-0.377283	0.1291	down	no	1.084	1.408	1.507	1.309	1	1.167	Glycerol dehydrogenase	CYT	1	66	38.7	High
A0A3F3B9R5	0.685386	-0.545012	0.001883	down	yes	1.013	1.478	1.494	1.463	1	1.026	Glutathione-disulfide reductase	CYT	7	64	48.7	High
A0A367NJD3	0.629169	-0.66848	0.1374	down	no	0.962	1.529	1.761	1.297	1	0.924	Formate dehydrogenase (Fragment)	PLA	1	6	14.1	High
A0A377ZLY2	0.747368	-0.420108	0.2305	down	no	1.065	1.425	1.626	1.224	1	1.13	Peptidoglycan D,D-transpeptidase FtsI	CYT	3	27	85.7	High
A0A0E1CGM1	0.796537	-0.328187	0.1279	down	no	1.104	1.386	1.43	1.343	1	1.207	23S rRNA m(1)G 745 methyltransferase	CYT	3	13	29.7	High
A0A210V297	0.746667	-0.421464	0.03795	down	yes	1.064	1.425	1.46	1.39	1	1.127	Phosphoglycerate kinase	CYT	1	96	25.9	High
A0A486GHB5	0.693197	-0.528662	0.04173	down	yes	1.019	1.47	1.377	1.563	1	1.039	Cell filamentation protein	CYT	1	5	23.4	High
A0A377WS86	0.754584	-0.406247	0.0519	down	no	1.07	1.418	1.462	1.373	1	1.139	RNA-binding protein YhbY	CYT	3	41	15.2	High
A0A0E1CGS6	0.698294	-0.518095	0.05402	down	no	1.023	1.465	1.569	1.36	1	1.046	Glutathione S-transferase	CYT	2	7	28.9	High
A0A0E1CH23	0.716356	-0.481251	0.07802	down	no	1.038	1.449	1.565	1.333	1	1.076	Cold shock protein	CYT	1	6	14	High
A0A485H930	0.763121	-0.390017	0.06558	down	no	1.076	1.41	1.459	1.362	1	1.152	Lipopolysaccharide export system protein LptA	PLA	1	27	19.9	High
A0A0E1C8T5	0.703221	-0.507949	0.01607	down	yes	1.026	1.459	1.41	1.509	1	1.051	PIR3 protein	CYT	5	23	23.8	High
W1DMN1	0.695089	-0.524731	0.2103	down	no	1.019	1.466	1.221	1.71	1	1.038	ABC transporter, periplasmic spermidine putrescine-binding protein PotD (TC 3.A.1.11.1)	PLA	1	2	42.9	High
A0A377XBS8	0.793353	-0.333966	0.09924	down	no	1.098	1.384	1.382	1.385	1	1.195	Integration host factor subunit alpha	CYT	1	52	10.6	High
A0A4V0FWK9	0.7	-0.514573	0.03015	down	yes	1.022	1.46	1.535	1.386	1	1.045	ATP-dependent Clp protease adaptor protein ClpS	CYT	1	43	12.3	High
A0A0E1CCZ8	0.768902	-0.379129	0.5265	down	no	1.078	1.402	1.819	0.984	1	1.157	Major outer membrane lipoprotein	CYT	8	65	8.4	High
A0A0H3GMH8	0.641297	-0.640935	0.1654	down	no	0.969	1.511	1.762	1.26	1	0.938	Trehalose(Maltose)-specific PTS system components IIBC	CYT	2	4	50.9	High
A0A0H3H356	0.771429	-0.374396	0.08362	down	no	1.08	1.4	1.459	1.341	1	1.159	UPF0313 protein KPHS_45610	CYT	1	2	87.9	High
A0A331A2K0	0.698424	-0.517826	0.08622	down	no	1.019	1.459	1.596	1.322	1	1.038	Chaperone protein DnaK	CYT	2	47	69	High
W1GTS1	0.740169	-0.434074	0.1958	down	no	1.054	1.424	1.61	1.239	1	1.109	Acetyltransferase	CYT	2	16	19	High
A0A378B591	0.698424	-0.517826	0.01496	down	yes	1.019	1.459	1.51	1.408	1	1.038	Acetyl-coenzyme A synthetase	CYT	2	3	72.1	High
A0A4V0FZT7	0.849254	-0.235732	0.289	no change	no	1.138	1.34	1.311	1.368	1	1.276	RND efflux system	CYT	1	2	50.1	High
A0A1W1KKM9	0.695414	-0.524056	0.002663	down	yes	1.016	1.461	1.445	1.477	1	1.033	Cellulose synthase operon protein YhjU	CYT	2	7	61.9	High
R4YAM6	0.657631	-0.604651	0.02735	down	yes	0.9825	1.494	1.578	1.409	1	0.965	Uncharacterized protein	CYT	5	8	97.8	High
A0A378DKF2	0.887195	-0.172677	0.4873	no change	no	1.164	1.312	1.249	1.376	1	1.328	Pyrroline-5-carboxylate reductase	CYT	1	78	9.4	High
A0A0H3GWY0	0.676371	-0.564113	0.01299	down	yes	0.999	1.477	1.532	1.422	1	0.998	Putative enzyme	CYT	4	20	28.8	High
W8UH95	0.822533	-0.281854	0.1757	down	no	1.117	1.358	1.355	1.361	1	1.234	Tensin	CYT	1	48	26.6	High
A0A3P2EI78	1.03704	0.052467	0.8974	no change	no	1.26	1.215	1.381	1.049	1	1.52	PBPb domain-containing protein	PLA	1	50	13.6	High
A0A378BIL9	0.759062	-0.397711	0.0397	down	yes	1.068	1.407	1.392	1.422	1	1.136	DNA gyrase inhibitor	CYT	3	26	21.6	High
A0A2S6E7J9	0.787004	-0.345558	0.1075	down	no	1.09	1.385	1.441	1.329	1	1.179	Peroxiredoxin (Fragment)	PLA	1	13	12.5	High
A0A4S2Z9I9	0.618705	-0.692676	0.0128	down	yes	0.946	1.529	1.568	1.49	1	0.892	Homoserine O-succinyltransferase	CYT	13	53	35.7	High
A0A1W1KJU2	0.762108	-0.391932	0.3439	down	no	1.07	1.404	1.142	1.665	1	1.141	Nitroreductase/dihydropteridine reductase	CYT	1	64	23.9	High
A0A377U7N2	0.722841	-0.468249	0.03325	down	yes	1.038	1.436	1.499	1.372	1	1.077	Oligoribonuclease	CYT	1	47	7.6	High
W1EIR2	0.777858	-0.362422	0.06743	down	no	1.082	1.391	1.373	1.409	1	1.165	Protein ApaG	CYT	5	13	50.7	High
A0A485T6D4	0.681633	-0.552934	0.02079	down	yes	1.002	1.47	1.539	1.402	1	1.005	Phosphoenolpyruvate-dihydroxyacetone phosphotransferase	CYT	1	48	50.3	High
A0A2J5QJA0	0.770774	-0.375621	0.2104	down	no	1.076	1.396	1.238	1.554	1	1.153	FAD-dependent 2-octaprenylphenol hydroxylase (Fragment)	CYT	1	28	24.1	High
A0A1Y0PTU5	0.745056	-0.424578	0.0415	down	yes	1.055	1.416	1.469	1.364	1	1.11	Thiosulfate sulfurtransferase GlpE	CYT	4	44	12.3	High
W1EEK4	0.754261	-0.406864	0.1591	down	no	1.062	1.408	1.553	1.264	1	1.125	Putative oxidoreductase	CYT	2	86	20.4	High
W1AVI9	0.761769	-0.392575	0.1683	down	no	1.068	1.402	1.26	1.545	1	1.136	Methylenetetrahydrofolate reductase	CYT	2	44	33.1	High
A0A1C3Q7R6	0.769341	-0.378305	0.1757	down	no	1.074	1.396	1.534	1.259	1	1.149	Adenosine deaminase	CYT	1	37	36.2	High
A0A486C6W7	0.74435	-0.425946	0.1979	down	no	1.054	1.416	1.233	1.598	1	1.108	Lactoylglutathione lyase	CYT	4	44	15.6	High
A0A4V5MCL7	0.672764	-0.571827	0.03676	down	yes	0.993	1.476	1.571	1.381	1	0.986	Isopenicillin N synthase family oxygenase	CYT	6	27	38.7	High
A0A0E1CRH3	0.747875	-0.41913	0.03144	down	yes	1.056	1.412	1.38	1.445	1	1.112	Thioredoxin	CYT	1	76	12.3	High
A0A0J4Y0W5	0.776098	-0.365689	0.2205	down	no	1.078	1.389	1.547	1.231	1	1.157	Succinate-semialdehyde dehydrogenase [NADP(+)] GabD	CYT	6	14	51.7	High
A0A3S4GDN3	0.753912	-0.407532	0.03016	down	yes	1.06	1.406	1.421	1.39	1	1.119	Uracil phosphoribosyltransferase	CYT	1	87	20.1	High
W1EJX3	0.8	-0.321928	0.1044	down	no	1.096	1.37	1.366	1.373	1	1.192	Uncharacterized protein	CYT	4	12	44.1	High
W8US39	0.78955	-0.340897	0.1008	down	no	1.088	1.378	1.331	1.425	1	1.176	Transcriptional regulator	CYT	1	2	44.9	High
A0A2J5PAY4	0.811765	-0.300866	0.1334	down	no	1.104	1.36	1.358	1.361	1	1.208	Stringent starvation protein A (Fragment)	CYT	1	62	2.3	High
A0A0E1CL22	0.785507	-0.348304	0.1911	down	no	1.084	1.38	1.507	1.254	1	1.169	Uncharacterized protein	CYT	1	2	65.3	High
A0A060VIK9	0.803075	-0.316394	0.1173	down	no	1.097	1.366	1.394	1.337	1	1.194	UDP-N-acetylmuramoyl-L-alanyl-D-glutamate--2,6-diaminopimelate ligase	CYT	5	49	53.3	High
W8UF43	0.751778	-0.411621	0.07161	down	no	1.057	1.406	1.325	1.486	1	1.114	Arac family regulator sefr	CYT	3	56	12.8	High
A0A377UDY7	0.695114	-0.524679	0.2251	down	no	1.01	1.453	1.708	1.198	1	1.021	Zinc transporter ZitB	CYT	1	3	38.4	High
A0A060VSN2	0.79562	-0.329848	0.1586	down	no	1.09	1.37	1.459	1.281	1	1.181	Aspartate--tRNA ligase	CYT	2	62	66.4	High
A0A0E1CL28	0.693526	-0.527978	0.01594	down	yes	1.007	1.452	1.509	1.396	1	1.014	Inorganic pyrophosphatase	CYT	2	55	21.6	High
A0A377TX52	0.83707	-0.256579	0.4446	no change	no	1.12	1.338	1.534	1.141	1	1.24	Phosphoribosylformylglycinamidine cyclo-ligase	CYT	2	36	27.2	High
A0A378DKN0	0.756969	-0.401693	0.03541	down	yes	1.059	1.399	1.428	1.37	1	1.118	Ribokinase	CYT	5	21	33.8	High
A0A485IUQ7	0.783745	-0.351545	0.1575	down	no	1.08	1.378	1.485	1.27	1	1.161	Putative aspartate-semialdehyde dehydrogenase	CYT	3	10	42	High
A0A085DP18	0.727848	-0.458291	0.1641	down	no	1.035	1.422	1.246	1.599	1	1.07	Sulfate ABC transporter substrate-binding protein	PLA	18	59	37.6	High
A0A2X3D0P2	0.710306	-0.493487	0.005311	down	yes	1.02	1.436	1.414	1.459	1	1.041	ArtI	CYT	7	37	26.8	High
A0A2X3EJY3	0.746799	-0.421207	0.02191	down	yes	1.05	1.406	1.426	1.385	1	1.099	Rhodanese-related sulfurtransferase	CYT	2	21	20.2	High
A0A0H3GUS1	0.747863	-0.419154	0.1527	down	no	1.05	1.404	1.552	1.255	1	1.1	Putative lavin-dependent oxidoreductase	CYT	1	3	40	High
A0A4V6L6H4	0.77368	-0.37019	0.05662	down	no	1.07	1.383	1.417	1.349	1	1.14	3-phosphoshikimate 1-carboxyvinyltransferase	CYT	2	58	46.1	High
A0A229VGL6	0.691724	-0.531731	0.09697	down	no	1.003	1.45	1.601	1.3	1	1.006	D-amino acid dehydrogenase	CYT	8	32	47.2	High
W9BFA7	0.705146	-0.504006	0.2726	down	no	1.014	1.438	1.721	1.156	1	1.029	Peptidoglycan-associated protein	PLA	9	52	19.8	High
A0A1W1K9N1	0.73338	-0.447366	0.01872	down	yes	1.037	1.414	1.377	1.451	1	1.074	Carbonic anhydrase	CYT	2	65	23.2	High
A0A0E1CJP1	0.703755	-0.506854	0.02231	down	yes	1.012	1.438	1.502	1.375	1	1.025	Fumarate hydratase class II	CYT	12	36	51.5	High
A0A0E1CMC4	0.832335	-0.264763	0.7021	no change	no	1.112	1.336	0.841	1.831	1	1.224	Uncharacterized protein	CYT	3	21	15.3	High
A0A181W1H5	0.810651	-0.302847	0.1244	down	no	1.096	1.352	1.327	1.377	1	1.193	Cys-tRNA(Pro)/cys-tRNA(Cys) deacylase	CYT	1	11	16.5	High
W8UFQ1	0.772629	-0.372153	0.5041	down	no	1.067	1.381	1.764	0.998	1	1.134	Protein MtfA	CYT	1	6	31.3	High
A0A1V7WSV7	0.776488	-0.364965	0.07567	down	no	1.07	1.378	1.436	1.321	1	1.139	DNA polymerase V	CYT	1	18	9.3	High
A0A377YTC1	0.793988	-0.33281	0.1276	down	no	1.083	1.364	1.439	1.29	1	1.166	DNA-binding protein	CYT	1	6	21.1	High
A0A377XHP2	0.65382	-0.613034	0.2453	down	no	0.967	1.479	1.792	1.166	1	0.934	Large-conductance mechanosensitive channel	CYT	3	15	15.3	High
A0A377TTN5	0.847432	-0.23883	0.4213	no change	no	1.122	1.324	1.483	1.164	1	1.244	Aminotransferase	CYT	1	3	67.5	High
A0A4U9B0R2	0.758993	-0.397842	0.1257	down	no	1.055	1.39	1.509	1.271	1	1.111	Cytoskeleton protein rodZ	CYT	6	26	35.6	High
V0AQP3	0.690526	-0.534233	0.1008	down	no	0.9985	1.446	1.6	1.292	1	0.997	Protein RecA	CYT	15	64	37.9	High
A0A485Y1C6	0.952077	-0.07085	0.8005	no change	no	1.192	1.252	1.171	1.333	1	1.384	Superoxide dismutase [Cu-Zn]	PLA	6	61	17.7	High
A0A377U588	0.771014	-0.37517	0.04383	down	yes	1.064	1.38	1.354	1.405	1	1.127	2-ketogluconate kinase	CYT	6	14	45.6	High
A0A378AU24	0.651454	-0.618265	0.0164	down	yes	0.9635	1.479	1.423	1.535	1	0.927	S-adenosylmethionine:tRNA ribosyltransferase-isomerase	CYT	6	33	43.5	High
Q6U609	0.754134	-0.407108	0.03514	down	yes	1.049	1.391	1.435	1.347	1	1.098	HTH tetR-type domain-containing protein	CYT	5	43	20.4	High
A0A2X3FNY1	0.720733	-0.472462	0.05086	down	no	1.022	1.418	1.508	1.328	1	1.045	Alpha,alpha-phosphotrehalase	CYT	5	12	64.4	High
W1DJ26	0.750359	-0.414348	0.02912	down	yes	1.046	1.394	1.433	1.354	1	1.092	Fructoselysine kinase	CYT	3	16	30.4	High
A0A2X3HH41	0.73913	-0.436099	0.01191	down	yes	1.037	1.403	1.387	1.419	1	1.074	Acyl-CoA thioesterase YciA	CYT	1	6	19.9	High
A0A0E1H1E3	0.669062	-0.579788	0.1371	down	no	0.9775	1.461	1.262	1.66	1	0.955	N-hydroxyarylamine O-acetyltransferase	CYT	7	33	32.1	High
A0A0E1CCF6	0.74392	-0.426781	0.07665	down	no	1.04	1.398	1.301	1.495	1	1.081	DNA gyrase (Topoisomerase II) A subunit	CYT	2	18	12.4	High
A0A0E1CH26	0.758297	-0.399165	0.08732	down	no	1.051	1.386	1.479	1.293	1	1.102	Paraquat-inducible protein B	CYT	6	13	96.3	High
C8T769	0.725921	-0.462116	0.05361	down	no	1.025	1.412	1.502	1.322	1	1.05	Acetyltransferase, GNAT family	CYT	1	12	19.3	High
A0A0J4WZM4	0.751258	-0.412619	0.01966	down	yes	1.045	1.391	1.411	1.371	1	1.09	Protease HtpX	CYT	5	18	32	High
A0A0C7K8N9	0.742489	-0.429558	0.01153	down	yes	1.038	1.398	1.403	1.392	1	1.077	Glv operon regulatory protein	CYT	2	10	31.7	High
A0A383KH41	0.819133	-0.28783	0.2848	down	no	1.096	1.338	1.201	1.474	1	1.192	Enolase	CYT	1	33	45.9	High
A0A2A2SUQ0	0.774052	-0.369497	0.04251	down	yes	1.062	1.372	1.351	1.393	1	1.125	Chorismate synthase	CYT	1	49	39	High
A0A485GAK6	0.794985	-0.331	0.08297	down	no	1.078	1.356	1.391	1.321	1	1.156	Succinate dehydrogenase iron-sulfur subunit	CYT	4	37	26.7	High
A0A2X1RGX6	0.802963	-0.316595	0.2596	down	no	1.084	1.35	1.498	1.202	1	1.169	Sulfite reductase hemoprotein beta-component	CYT	2	73	9.5	High
A0A4S4QSJ3	0.818386	-0.289147	0.3064	down	no	1.095	1.338	1.49	1.187	1	1.19	Bifunctional ADP-dependent NAD(P)H-hydrate dehydratase/NAD(P)H-hydrate epimerase	CYT	5	14	53.3	High
A0A331UWJ3	0.796898	-0.327533	0.1427	down	no	1.079	1.354	1.44	1.268	1	1.158	Chaperone protein DnaK	CYT	1	1	69.3	Medium
A0A483GFR7	0.766715	-0.383237	0.05255	down	no	1.055	1.376	1.428	1.323	1	1.111	Peptide methionine sulfoxide reductase MsrB	CYT	2	39	15.3	High
W8UJT2	0.878671	-0.186605	0.3706	no change	no	1.137	1.294	1.29	1.298	1	1.274	Sensory transduction protein kinase	CYT	2	5	47.1	High
A0A2X3DAQ9	0.806092	-0.310983	0.1242	down	no	1.085	1.346	1.29	1.401	1	1.17	Nickel-responsive regulator	CYT	1	8	15	High
W1AT73	0.76087	-0.394279	0.03471	down	yes	1.05	1.38	1.341	1.42	1	1.099	Cysteine synthase	CYT	1	59	34.5	High
A0A486GCH0	0.765988	-0.384606	0.02775	down	yes	1.054	1.376	1.379	1.372	1	1.109	4-hydroxybenzoate transporter	CYT	1	2	48.7	Medium
A0A1S9A6X0	0.612143	-0.708059	0.0386	down	yes	0.9225	1.507	1.597	1.418	1	0.845	Molybdenum transport system permease	CYT	1	8	24.4	High
A0A0E1CKA4	0.787923	-0.343873	0.1377	down	no	1.07	1.358	1.455	1.261	1	1.14	Probable phosphoglycerate mutase GpmB	CYT	6	33	25	High
V0ATV7	0.814649	-0.29575	0.1146	down	no	1.09	1.338	1.359	1.316	1	1.179	Acetyltransferase, GNAT family	CYT	2	7	33.9	High
A0A086IKM7	0.729345	-0.455327	0.1942	down	no	1.024	1.404	1.6	1.208	1	1.048	ABC transporter permease	CYT	1	4	34.4	High
A0A331A259	0.841426	-0.249091	0.2804	no change	no	1.109	1.318	1.411	1.226	1	1.218	Transaldolase	CYT	1	51	35.2	High
A0A0J4W5C1	0.753613	-0.408105	0.1599	down	no	1.043	1.384	1.534	1.235	1	1.087	Inosine-guanosine kinase	CYT	5	17	48.1	High
J2E1R6	0.73162	-0.450833	0.2344	down	no	1.025	1.401	1.623	1.179	1	1.05	Glycosyltransferase, group 2 family protein	CYT	2	19	41.1	High
R4Y9I3	0.812407	-0.299726	0.1093	down	no	1.087	1.338	1.362	1.313	1	1.174	PBPb domain-containing protein	CYT	1	18	47.1	High
V0AAK0	0.790251	-0.339617	0.2277	down	no	1.07	1.354	1.505	1.204	1	1.139	DUF2236 domain-containing protein	CYT	1	6	34.5	High
A0A377XK94	0.743885	-0.426849	0.07582	down	no	1.034	1.39	1.488	1.292	1	1.069	Co-chaperone protein DjlA	CYT	9	38	30.9	High
A0A3P2EGH4	0.821187	-0.284217	0.1789	down	no	1.093	1.331	1.402	1.26	1	1.186	Metal-dependent hydrolase	CYT	3	18	30.5	High
R4Y7K4	0.80417	-0.314428	0.1743	down	no	1.08	1.343	1.245	1.441	1	1.161	PTS EIIB type-3 domain-containing protein	CYT	6	53	11.1	High
A6TE24	0.767883	-0.381041	0.3321	down	no	1.052	1.37	1.616	1.125	1	1.104	Outer membrane channel protein	CYT	4	50	53.5	High
R4YER7	0.79142	-0.337484	0.1683	down	no	1.07	1.352	1.239	1.466	1	1.14	AroM protein	CYT	6	50	24.8	High
A0A2X3EPS7	0.760174	-0.395598	0.05208	down	no	1.046	1.376	1.44	1.312	1	1.091	p-hydroxybenzoic acid efflux pump subunit AaeA	CYT	3	14	39.1	High
A0A2X3DBK0	0.79792	-0.325684	0.08062	down	no	1.074	1.346	1.382	1.31	1	1.148	Elongation factor G	CYT	1	70	77.5	High
A0A2U0NBM9	0.87017	-0.200631	0.6673	no change	no	1.126	1.294	1.606	0.981	1	1.251	Phosphoenolpyruvate synthase (Fragment)	CYT	1	57	41.3	High
A0A210V0B2	0.796585	-0.3281	0.4212	down	no	1.073	1.347	1.61	1.084	1	1.146	Bifunctional PTS fructose transporter subunit IIA/HPr protein (Fragment)	CYT	1	40	19.7	High
A0A331MZY7	0.77346	-0.370601	0.05857	down	no	1.055	1.364	1.419	1.309	1	1.111	50S ribosomal protein L29	CYT	3	49	7.2	High
B5XZL4	0.818045	-0.289748	0.1401	down	no	1.088	1.33	1.278	1.382	1	1.175	MioC protein	CYT	6	42	15.7	High
A0A331VMF5	0.812594	-0.299394	0.1375	down	no	1.084	1.334	1.394	1.273	1	1.168	Putative periplasmic binding protein/LacI transcriptional regulator	CYT	1	8	40	High
A0A0J4REE9	0.771994	-0.373338	0.03863	down	yes	1.053	1.364	1.33	1.398	1	1.106	Anti-sigma E factor	CYT	1	36	35.2	High
A0A377Z725	0.75837	-0.399027	0.01594	down	yes	1.042	1.374	1.38	1.368	1	1.084	CDP-diacylglycerol--serine O-phosphatidyltransferase	CYT	7	22	56.2	High
B5XQB6	0.779087	-0.360144	0.09317	down	no	1.058	1.358	1.278	1.439	1	1.115	Inhibitor_I42 domain-containing protein	CYT	2	23	16.2	High
A0A0C7KCK4	0.723252	-0.467429	0.003565	down	yes	1.014	1.402	1.383	1.42	1	1.028	Selenocysteine synthase	CYT	3	12	40	High
A0A3S4GHV4	0.701056	-0.512398	0.1064	down	no	0.9955	1.42	1.57	1.269	1	0.991	IgaA	CYT	3	5	79.6	High
A0A210VQR9	0.720085	-0.47376	0.2985	down	no	1.011	1.404	1.687	1.122	1	1.022	Threonine synthase (Fragment)	CYT	1	81	5.8	High
A0A331QE54	0.921975	-0.117201	0.6416	no change	no	1.158	1.256	1.346	1.166	1	1.315	Elongation factor G	CYT	1	25	77.4	High
A0A0C7KB50	0.749275	-0.416432	0.05051	down	no	1.034	1.38	1.453	1.307	1	1.069	Gamma-glutamyltransferase	PLA	5	10	62	High
A0A483LJW7	0.694522	-0.525907	0.2208	down	no	0.989	1.424	1.672	1.177	1	0.978	Chaperone protein DnaJ	CYT	5	36	41	High
A0A2X3CKT1	0.751089	-0.412945	0.05399	down	no	1.035	1.378	1.303	1.453	1	1.071	Cysteine desulfuration protein SufE	CYT	3	25	15.6	High
A0A0H3GQL7	0.730273	-0.453493	0.002191	down	yes	1.018	1.394	1.392	1.397	1	1.035	S-(hydroxymethyl)glutathione dehydrogenase	CYT	1	32	39.3	High
A0A4S5TKQ0	0.742775	-0.429004	0.134	down	no	1.028	1.384	1.242	1.527	1	1.057	Aliphatic sulfonate ABC transporter substrate-binding protein	CYT	2	13	69.9	High
A0A378ACB7	0.802691	-0.317084	0.08108	down	no	1.074	1.338	1.368	1.309	1	1.149	Alanine racemase	CYT	6	21	40.9	High
A0A377WC56	0.697535	-0.519662	0.2159	down	no	0.9905	1.42	1.661	1.18	1	0.981	Valine--tRNA ligase	CYT	1	51	108.2	High
A0A383KKB8	0.778434	-0.361353	0.08541	down	no	1.054	1.354	1.43	1.277	1	1.108	Meso-diaminopimelate D-dehydrogenase	CYT	1	4	32.1	High
A0A2X3GS07	0.817358	-0.290959	0.1177	down	no	1.083	1.325	1.287	1.363	1	1.166	Histidine kinase	CYT	2	33	10.4	High
A0A378CQ31	0.702263	-0.509916	0.05618	down	no	0.993	1.414	1.518	1.31	1	0.986	Cystine ABC transporter	CYT	4	37	37.3	High
A0A378CTZ0	0.744203	-0.426232	0.006438	down	yes	1.027	1.38	1.371	1.389	1	1.054	Purine nucleoside phosphorylase	CYT	3	19	20.6	High
A0A3P2EG28	0.72083	-0.472268	0.000558	down	yes	1.007	1.397	1.403	1.391	1	1.014	MmcQ/YjbR family DNA-binding protein	CYT	1	6	17.1	High
A0A332KJV2	0.76173	-0.392648	0.01835	down	yes	1.039	1.364	1.384	1.343	1	1.079	PbrA	CYT	5	9	84.7	High
A0A2X3CSV3	0.732516	-0.449067	0.004316	down	yes	1.016	1.387	1.369	1.405	1	1.033	Acyl carrier protein phosphodiesterase	CYT	2	22	24.1	High
A0A331AZJ9	0.96563	-0.050457	0.8618	no change	no	1.18	1.222	1.103	1.341	1	1.359	Glycoside hydrolase	CYT	1	5	43.7	High
A0A1L5DKL0	0.73913	-0.436099	0.05662	down	no	1.02	1.38	1.293	1.467	1	1.041	Multiple antibiotic resistance protein MarR	CYT	6	59	16.2	High
A0A4R5TGV3	0.871295	-0.198767	0.407	no change	no	1.117	1.282	1.175	1.39	1	1.234	FadR family transcriptional regulator (Fragment)	CYT	2	13	26.2	High
R4YJ37	0.705903	-0.502458	0.2889	down	no	0.9925	1.406	1.695	1.117	1	0.985	BcsC protein	CYT	1	1	127.5	High
A0A0J4Y000	0.820046	-0.286224	0.1347	down	no	1.08	1.317	1.372	1.262	1	1.16	Endoribonuclease YbeY	CYT	3	39	17.7	High
A0A447RR20	0.806938	-0.30947	0.2288	down	no	1.07	1.326	1.194	1.458	1	1.14	UPF0149 protein NCTC13635_02738	CYT	3	38	71.5	High
A0A377VVP7	0.831804	-0.265684	0.1599	no change	no	1.088	1.308	1.354	1.261	1	1.177	Bifunctional purine biosynthesis protein PurH	CYT	1	42	57.2	High
W1GKD2	0.923695	-0.114512	0.5963	no change	no	1.15	1.245	1.262	1.228	1	1.301	Magnesium transporter MgtE	CYT	2	9	54.9	High
A0A330SEJ5	1.00251	0.003614	0.9905	no change	no	1.199	1.196	1.096	1.296	1	1.398	LigB family dioxygenase	CYT	1	6	29.8	High
A0A2X3F604	0.687456	-0.540661	0.1635	down	no	0.9755	1.419	1.623	1.215	1	0.951	Fe(2+)/alpha-ketoglutarate-dependent dioxygenase LpxO	CYT	5	20	40.2	High
W8UN78	0.742358	-0.429813	0.09552	down	no	1.02	1.374	1.491	1.258	1	1.04	Biotin synthase	CYT	3	13	39.7	High
A0A330S771	0.709286	-0.495561	0.04157	down	yes	0.993	1.4	1.315	1.486	1	0.986	Phosphoadenosine phosphosulfate reductase	CYT	1	19	28	High
A0A060VFZ8	0.798496	-0.324642	0.1108	down	no	1.062	1.33	1.406	1.255	1	1.124	Adenosylmethionine-8-amino-7-oxononanoate aminotransferase	CYT	8	24	47.8	High
A0A164GN52	0.766617	-0.383421	0.1454	down	no	1.038	1.354	1.484	1.224	1	1.077	Phosphosugar isomerase	CYT	1	3	36.7	High
A0A1S8YCU4	0.795642	-0.329808	0.04821	down	yes	1.059	1.331	1.35	1.312	1	1.118	Multidrug transporter permease	CYT	9	22	52.1	High
A0A0E1C7E7	0.856255	-0.223888	0.2535	no change	no	1.102	1.287	1.345	1.229	1	1.203	Biotin sulfoxide reductase	PLA	4	7	86.6	High
A0A2U0N9V2	0.731159	-0.451742	0.09901	down	no	1.009	1.38	1.506	1.254	1	1.018	Metalloprotease TldD (Fragment)	CYT	1	48	30.9	High
A0A2X3BY92	0.694326	-0.526314	0.1513	down	no	0.979	1.41	1.598	1.221	1	0.958	Polysaccharide deacetylase family protein	CYT	4	11	49.9	High
A0A331WKM2	0.839753	-0.251962	0.543	no change	no	1.09	1.298	1.571	1.026	1	1.18	Adenylosuccinate synthetase	CYT	1	62	47.2	High
A0A0J4LTU4	0.727931	-0.458127	0.1833	down	no	1.006	1.382	1.569	1.194	1	1.012	Lysine-specific permease	CYT	1	2	53.7	High
A0A2U0NCI1	0.836154	-0.25816	0.1678	no change	no	1.087	1.3	1.35	1.25	1	1.174	Phosphoglycerate kinase (Fragment)	CYT	1	96	26.7	High
A0A4P9K0A7	0.776042	-0.365794	0.2726	down	no	1.043	1.344	1.541	1.148	1	1.086	Low-specificity L-threonine aldolase	CYT	4	28	90.3	High
A0A0E1CKZ9	0.785928	-0.347531	0.08342	down	no	1.05	1.336	1.263	1.408	1	1.1	Cupin_2 domain-containing protein	CYT	4	37	19.7	High
A0A486FT46	0.775298	-0.367178	0.03549	down	yes	1.042	1.344	1.304	1.384	1	1.085	YbhB	CYT	5	51	16.9	High
A0A377WW07	0.81583	-0.29366	0.2536	down	no	1.072	1.314	1.179	1.45	1	1.143	Aspartate carbamoyltransferase regulatory chain	CYT	4	23	21	High
A0A098C9R0	0.807576	-0.30833	0.2239	down	no	1.066	1.32	1.19	1.451	1	1.132	Short chain dehydrogenase	CYT	4	21	26.4	High
W1E2L9	0.802721	-0.317029	0.1828	down	no	1.062	1.323	1.208	1.438	1	1.123	Sigma factor RpoE negative regulatory protein RseB	CYT	1	36	35.6	High
A0A2S6E844	0.864738	-0.209665	0.4727	no change	no	1.106	1.279	1.443	1.114	1	1.213	Trehalose-phosphatase (Fragment)	CYT	1	27	10.6	High
W1H7Y7	0.803328	-0.315938	0.07316	down	no	1.062	1.322	1.363	1.282	1	1.125	Phosphoenolpyruvate carboxylase	CYT	1	72	17.5	High
A0A485SAP2	0.717579	-0.47879	0.04758	down	yes	0.996	1.388	1.299	1.476	1	0.992	Protein of uncharacterized function (DUF1480)	PLA	1	17	12.8	High
W8UP49	0.806672	-0.309946	0.05889	down	no	1.064	1.319	1.329	1.309	1	1.128	DnaA initiator-associating protein DiaA	CYT	4	35	22.4	High
W8V086	0.770431	-0.376263	0.01405	down	yes	1.037	1.346	1.344	1.349	1	1.074	HTH gntR-type domain-containing protein	CYT	2	11	31.5	High
W8UID9	0.808042	-0.307497	0.1698	down	no	1.065	1.318	1.217	1.419	1	1.13	Acetyltransferase, GNAT family	CYT	1	5	21.2	High
R4YAD7	0.751471	-0.412211	0.03062	down	yes	1.022	1.36	1.417	1.304	1	1.044	Aminotransferase	CYT	14	64	44.9	High
A0A483GPH1	0.761834	-0.392451	0.08198	down	no	1.03	1.352	1.446	1.259	1	1.061	Cysteine--tRNA ligase	CYT	7	44	52.1	High
A0A377XF85	0.788288	-0.343205	0.08573	down	no	1.05	1.332	1.405	1.26	1	1.101	LysR family transcriptional regulator	CYT	2	6	37.3	High
A0A0H3H4D4	0.82389	-0.279477	0.1147	down	no	1.076	1.306	1.345	1.267	1	1.152	Putative sugar phosphate isomerase/epimerase	CYT	1	6	27.3	High
A0A2A5PVC9	0.70977	-0.494576	0.05587	down	no	0.988	1.392	1.293	1.491	1	0.976	ATP synthase subunit beta	CYT	1	4	51.2	High
W8UDK4	0.711871	-0.490313	0.1078	down	no	0.9895	1.39	1.533	1.247	1	0.979	Multidrug resistance protein A	CYT	10	31	43	High
A0A0E1CGW6	0.800908	-0.320291	0.1751	down	no	1.058	1.321	1.435	1.207	1	1.115	Alpha-amylase	CYT	5	18	58.3	High
A0A060VGA3	0.868814	-0.202881	0.2773	no change	no	1.106	1.273	1.234	1.312	1	1.212	Holliday junction DNA helicase	CYT	1	4	49.7	High
A0A060VE59	0.714852	-0.484283	0.000468	down	yes	0.9915	1.387	1.386	1.388	1	0.983	[NiFe] hydrogenase nickel incorporation-associated protein HypB	CYT	12	59	31.5	High
A0A2A5PRK3	0.843411	-0.245693	0.2576	no change	no	1.088	1.29	1.195	1.386	1	1.175	Uncharacterized protein	CYT	3	49	9.3	High
W9BCX4	0.815267	-0.294655	0.2586	down	no	1.068	1.31	1.45	1.171	1	1.136	Sensor protein	CYT	1	5	54.1	High
A0A0C7KC80	0.840557	-0.250582	0.325	no change	no	1.086	1.292	1.426	1.158	1	1.172	EF-P beta-lysylation protein EpmB	CYT	1	2	38.6	High
A0A331QFB7	0.62731	-0.672749	0.06894	down	no	0.9165	1.461	1.586	1.335	1	0.833	Beta-hexosaminidase	CYT	1	16	37.4	High
A0A0E1CIR0	0.769918	-0.377223	0.1709	down	no	1.034	1.343	1.2	1.486	1	1.069	Uncharacterized protein	CYT	19	68	31.4	High
A0A483NZ82	0.695435	-0.524012	0.06624	down	no	0.975	1.402	1.289	1.515	1	0.95	SDR family oxidoreductase	CYT	8	44	29.2	High
A6T9T4	0.795317	-0.330398	0.03662	down	yes	1.053	1.324	1.33	1.318	1	1.106	Gamma-aminobutyraldehyde dehydrogenase	CYT	6	20	51.2	High
A0A0E1CEI8	0.796674	-0.327938	0.3831	down	no	1.054	1.323	1.559	1.087	1	1.109	Nitropropane dioxygenase	CYT	1	2	40.6	High
A0A2U0N723	0.749632	-0.415746	0.03264	down	yes	1.018	1.358	1.297	1.418	1	1.035	Cysteine synthase A (Fragment)	CYT	3	92	22.6	High
A0A4T2FD26	0.89172	-0.165338	0.4104	no change	no	1.12	1.256	1.312	1.201	1	1.24	Elongation factor Tu	CYT	1	61	10.3	High
Q6U5L7	0.761869	-0.392384	0.01318	down	yes	1.027	1.348	1.323	1.373	1	1.055	Putative partitioning protein ParA	CYT	3	20	33.6	High
A0A377VQ07	0.641425	-0.640648	0.07999	down	no	0.9275	1.446	1.585	1.308	1	0.855	Glycerol dehydrogenase	CYT	1	4	38.8	High
A0A377VH33	0.741012	-0.43243	0.006587	down	yes	1.01	1.363	1.39	1.336	1	1.02	Osmolarity response regulator	CYT	10	40	33.3	High
W1DNU5	0.816233	-0.292947	0.08253	down	no	1.066	1.306	1.275	1.338	1	1.133	Para-aminobenzoate synthase, amidotransferase component	CYT	5	39	21.3	High
A0A378AIU2	0.731387	-0.451293	0.1511	down	no	1.002	1.37	1.532	1.208	1	1.004	Protein-L-isoaspartate O-methyltransferase	CYT	5	24	23.4	High
A0A483H8V2	0.772795	-0.371842	0.02055	down	yes	1.034	1.338	1.365	1.31	1	1.069	Peptide-methionine (S)-S-oxide reductase (Fragment)	CYT	1	45	3.7	High
A0A0C7KER9	0.758902	-0.398014	0.1517	down	no	1.023	1.348	1.49	1.207	1	1.047	Cystathionine beta-synthase	CYT	2	7	50	High
A0A378A1D3	0.763393	-0.389502	0.163	down	no	1.026	1.344	1.489	1.199	1	1.051	Membrane-associated diguanylate cyclase	CYT	1	5	73.2	High
A0A0E1CEX7	0.899759	-0.152389	0.4195	no change	no	1.122	1.247	1.274	1.22	1	1.243	Oxidoreductase AegA	CYT	2	6	72.9	High
A0A331FSA8	0.752219	-0.410775	0.03199	down	yes	1.017	1.352	1.293	1.411	1	1.034	Oxidoreductase	CYT	13	53	38.9	High
A0A367TII5	0.815326	-0.294552	0.0869	down	no	1.064	1.305	1.263	1.348	1	1.127	Phosphoglycolate phosphatase (Fragment)	CYT	1	47	19.1	High
A0A1W1P3F3	0.733529	-0.447075	0.000803	down	yes	1.002	1.366	1.376	1.356	1	1.005	General stress protein 69	CYT	3	12	38.4	High
A0A081M1T1	0.799392	-0.323025	0.03707	down	yes	1.052	1.316	1.311	1.32	1	1.104	ABC transporter ATP-binding protein	CYT	3	9	65.6	High
A0A0J4X558	0.652477	-0.616	0.01747	down	yes	0.935	1.433	1.418	1.448	1	0.87	Probable malate:quinone oxidoreductase	CYT	2	6	60.1	High
A0A486BTZ6	0.950577	-0.073125	0.8693	no change	no	1.154	1.214	1.5	0.928	1	1.307	Phosphoenolpyruvate-dihydroxyacetone phosphotransferase	CYT	1	70	50.3	High
A0A3S4INC2	0.727737	-0.45851	0.1177	down	no	0.997	1.37	1.229	1.51	1	0.994	Alkanesulfonates-binding protein	CYT	14	48	36.2	High
A0A332NIF2	0.789116	-0.341691	0.03079	down	yes	1.044	1.323	1.299	1.347	1	1.088	Methylthioribulose-1-phosphate dehydratase	CYT	9	65	22.9	High
A0A0J4QK18	0.80137	-0.31946	0.2157	down	no	1.053	1.314	1.178	1.45	1	1.106	DNA-binding FrmR family transcriptional regulator	CYT	3	40	10.1	High
W8UM30	0.839813	-0.251859	0.2393	no change	no	1.08	1.286	1.382	1.191	1	1.16	Nucleoid-associated protein KPNJ2_04189	CYT	4	79	12	High
A0A2W0XXG6	0.795144	-0.330712	0.05395	down	no	1.048	1.318	1.274	1.361	1	1.097	Glutathione S-transferase	CYT	8	33	37.6	High
A0A330QGB1	0.76304	-0.390169	0.008986	down	yes	1.024	1.342	1.36	1.323	1	1.048	Pseudouridine synthase	CYT	2	13	24.7	High
J2XDE7	0.77021	-0.376677	0.02193	down	yes	1.029	1.336	1.372	1.3	1	1.058	Entericidin B	CYT	1	22	9.1	High
B5Y369	0.796353	-0.328521	0.1207	down	no	1.048	1.316	1.225	1.406	1	1.096	10 kDa chaperonin	CYT	6	80	10.4	High
A0A060VEE8	0.801829	-0.318633	0.04845	down	yes	1.052	1.312	1.34	1.283	1	1.104	RecBCD enzyme subunit RecC	CYT	4	5	128.7	High
A0A486FRX5	0.818462	-0.289013	0.07746	down	no	1.064	1.3	1.272	1.327	1	1.128	Thioredoxin-like_fold domain-containing protein	CYT	3	22	20.8	High
A0A1S8YCH1	0.807339	-0.308753	0.218	down	no	1.056	1.308	1.178	1.438	1	1.113	Phosphohistidine phosphatase SixA	CYT	1	10	17.3	High
A6T988	0.801067	-0.320005	0.06586	down	no	1.051	1.312	1.263	1.36	1	1.102	Uncharacterized protein	CYT	1	18	30.5	High
A0A377TJ23	0.817692	-0.29037	0.06489	down	no	1.063	1.3	1.308	1.292	1	1.126	3-keto-L-gulonate-6-phosphate decarboxylase UlaD	CYT	2	5	40.3	High
A0A377XF20	0.778614	-0.361019	0.01279	down	yes	1.034	1.328	1.332	1.325	1	1.067	Hemolysin	CYT	1	68	10	High
W1GAK2	0.77594	-0.365983	0.08921	down	no	1.032	1.33	1.42	1.24	1	1.064	Rhamnogalacturonides degradation protein RhiN	CYT	2	7	44.6	High
A0A377TU47	0.794833	-0.331277	0.03057	down	yes	1.046	1.316	1.33	1.301	1	1.092	Smr domain protein	CYT	2	11	24.4	High
A0A378G331	0.796804	-0.327704	0.2128	down	no	1.047	1.314	1.453	1.174	1	1.095	Acetolactate synthase large subunit	CYT	1	64	15.9	High
A0A370Z9N3	0.737307	-0.439663	0.007525	down	yes	1.002	1.359	1.39	1.328	1	1.005	Sulfite reductase subunit beta (Fragment)	CYT	1	34	11.2	High
A0A377WBI0	0.846635	-0.240187	0.2106	no change	no	1.082	1.278	1.207	1.348	1	1.163	Inosose dehydratase	EXC	2	6	49.1	High
A0A2A2T029	0.921824	-0.117437	0.7158	no change	no	1.132	1.228	1.415	1.04	1	1.263	Two-component system response regulator UvrY	CYT	2	12	23.7	High
A0A0J4XEB2	0.721533	-0.470863	0.1126	down	no	0.9885	1.37	1.509	1.23	1	0.977	DNA replication and repair protein RecF	CYT	2	8	40.5	High
W8UVS0	0.746667	-0.421464	0.01357	down	yes	1.008	1.35	1.311	1.39	1	1.016	Uncharacterized protein	CYT	1	53	8.6	High
A0A333FDS9	0.827907	-0.272459	0.1958	down	no	1.068	1.29	1.196	1.384	1	1.136	30S ribosomal protein S6	CYT	1	29	15.2	High
A0A378GBK3	0.895498	-0.159237	0.4932	no change	no	1.114	1.244	1.351	1.137	1	1.228	PTS system protein	CYT	1	34	14.5	High
A0A0E1CK95	0.681526	-0.553159	0.04367	down	yes	0.9555	1.402	1.487	1.316	1	0.911	Serine/threonine protein kinase PrkA	CYT	4	50	74.3	High
A0A1C3Q3V0	0.728372	-0.457252	0.05632	down	no	0.9935	1.364	1.455	1.272	1	0.987	UPF0294 protein SAMEA3531848_03492	EXC	5	23	30	High
A0A377U4M2	0.799237	-0.323305	0.05235	down	no	1.047	1.31	1.35	1.269	1	1.095	Shikimate kinase 1	CYT	6	48	29.1	High
A0A210V029	0.879585	-0.185105	0.338	no change	no	1.103	1.254	1.191	1.316	1	1.206	Uncharacterized protein	CYT	3	56	7.5	High
A0A485Y8U8	0.875099	-0.192481	0.276	no change	no	1.1	1.257	1.222	1.293	1	1.2	Gamma-aminobutyrate:alpha-ketoglutarate aminotransferase	CYT	2	8	45.5	High
W9BPA1	0.813077	-0.298536	0.3699	down	no	1.057	1.3	1.503	1.096	1	1.114	Uncharacterized protein	CYT	1	2	63.9	High
A0A210UYP4	0.713091	-0.487842	0.02322	down	yes	0.9805	1.375	1.433	1.317	1	0.961	Glyoxylate/hydroxypyruvate reductase B	CYT	9	43	35.4	High
A0A483IP02	0.874204	-0.193958	0.4342	no change	no	1.098	1.256	1.127	1.385	1	1.197	Maltose operon protein MalM	PLA	4	20	32.8	High
A0A1C3Q088	0.7042	-0.505943	0.006011	down	yes	0.9725	1.381	1.365	1.397	1	0.945	Short chain dehydrogenase	CYT	2	9	21	High
A0A0E1CEW7	0.766517	-0.383611	0.008583	down	yes	1.021	1.332	1.352	1.312	1	1.042	30S ribosomal protein S16	CYT	5	47	11.3	High
A0A1C3PIM3	0.748143	-0.418615	0.001743	down	yes	1.007	1.346	1.358	1.334	1	1.015	4-deoxy-L-threo-5-hexosulose-uronate ketol-isomerase	CYT	8	36	23.1	High
A0A3G1IEC8	0.766517	-0.383611	0.05737	down	no	1.021	1.332	1.407	1.257	1	1.042	FecA	CYT	1	1	82.7	High
A0A0J4QY86	0.84326	-0.24595	0.2943	no change	no	1.076	1.276	1.395	1.156	1	1.152	Cyclic pyranopterin monophosphate synthase	CYT	5	37	17.6	High
C8SYJ4	0.77434	-0.368962	0.03684	down	yes	1.026	1.325	1.272	1.378	1	1.052	D-galactose-binding periplasmic protein	PLA	8	32	36.9	High
A0A231WNK0	0.731222	-0.451618	0.1303	down	no	0.993	1.358	1.505	1.212	1	0.986	Dehydrogenase	CYT	1	4	26.7	High
A0A0E1CGK2	0.824534	-0.278349	0.09799	down	no	1.062	1.288	1.244	1.331	1	1.125	Transport ATP-binding protein cydD	CYT	3	10	67.4	High
A0A060VI03	0.844584	-0.243687	0.2535	no change	no	1.076	1.274	1.373	1.175	1	1.152	Hydrogenase maturation factor HypA	CYT	3	39	12.9	High
A0A383KSF3	0.693084	-0.528899	0.2836	down	no	0.962	1.388	1.678	1.097	1	0.924	Pantothenate kinase	CYT	1	2	43.2	High
A0A0E1CIF3	0.816705	-0.292112	0.1182	down	no	1.056	1.293	1.223	1.363	1	1.112	Uncharacterized protein	CYT	5	25	32.5	High
B5XVT0	0.88443	-0.17718	0.3794	no change	no	1.102	1.246	1.166	1.327	1	1.203	Cysteine synthase	CYT	2	87	34.6	High
A0A378A026	0.705156	-0.503985	0.2583	down	no	0.971	1.377	1.119	1.635	1	0.942	Cell division protein FtsX	CYT	9	29	46.9	High
A0A060VPT4	0.822981	-0.281068	0.0886	down	no	1.06	1.288	1.247	1.33	1	1.12	23S rRNA (guanosine-2'-O-)-methyltransferase RlmB	CYT	6	33	26.6	High
A0A2J5PPF5	0.781487	-0.355706	0.105	down	no	1.03	1.318	1.221	1.416	1	1.059	Uncharacterized protein (Fragment)	CYT	5	33	13	High
A0A2X3IPF0	0.930921	-0.103269	0.5984	no change	no	1.132	1.216	1.192	1.24	1	1.265	Dihydroneopterin triphosphate epimerase	CYT	4	26	26.1	High
A0A0J4QMV5	0.843676	-0.245238	0.3806	no change	no	1.074	1.273	1.11	1.436	1	1.147	RNase adapter protein RapZ	CYT	1	37	32.5	High
A0A378BGN3	0.827103	-0.273861	0.1726	down	no	1.062	1.284	1.198	1.37	1	1.125	Phosphoadenosine phosphosulfate reductase	CYT	2	43	27.8	High
A0A483GRV4	0.907317	-0.140321	0.6322	no change	no	1.116	1.23	1.399	1.061	1	1.231	DhaR	CYT	9	20	70.9	High
A0A485G615	0.773828	-0.369916	0.1273	down	no	1.023	1.322	1.437	1.206	1	1.047	Acetolactate synthase	CYT	1	3	61.1	High
A0A4T2BXA8	0.773071	-0.371327	0.07508	down	no	1.022	1.322	1.406	1.237	1	1.043	Elongation factor Tu (Fragment)	CYT	1	76	38.7	High
A0A0H3GI27	0.817054	-0.291496	0.1744	down	no	1.054	1.29	1.391	1.189	1	1.107	Ribonuclease R	CYT	20	36	91.8	High
A0A0H3GWD2	0.83125	-0.266646	0.09497	no change	no	1.064	1.28	1.249	1.312	1	1.129	Lysine-arginine-ornithine-binding periplasmic protein	PLA	5	28	28.1	High
R4YHE5	0.830469	-0.268002	0.08794	no change	no	1.063	1.28	1.252	1.309	1	1.126	NADPH-dependent 7-cyano-7-deazaguanine reductase	CYT	1	31	31.9	High
A0A181W6D2	0.884956	-0.176323	0.3656	no change	no	1.1	1.243	1.315	1.171	1	1.2	Glycosyltransferase family 2 protein	CYT	1	5	29.3	High
A0A0E1CDT6	0.753743	-0.407856	0.5011	down	no	1.007	1.336	1.739	0.932	1	1.014	Transcriptional regulator, TetR family protein	CYT	1	7	21.6	Medium
A0A0E1CM75	0.796012	-0.329137	0.157	down	no	1.038	1.304	1.419	1.19	1	1.075	Coproporphyrinogen-III oxidase	CYT	8	21	54.8	High
V0AER2	0.766214	-0.38418	0.03857	down	yes	1.016	1.326	1.387	1.266	1	1.033	Uncharacterized protein	PLA	6	23	45.2	High
A0A485XF04	0.757508	-0.400668	0.006034	down	yes	1.009	1.332	1.308	1.355	1	1.018	Glutathione reductase	CYT	2	43	48.5	High
A0A4S2Z4G3	0.833203	-0.26326	0.09819	no change	no	1.064	1.277	1.309	1.245	1	1.129	Insulinase family protein	CYT	9	24	55.7	High
A6T4X8	0.718796	-0.476346	0.2927	down	no	0.979	1.362	1.631	1.092	1	0.958	Zinc metalloprotease	CYT	3	10	49.6	High
A0A483LHV4	0.799231	-0.323316	0.07102	down	no	1.039	1.3	1.363	1.238	1	1.078	2',3'-cyclic-nucleotide 2'-phosphodiesterase	PLA	12	26	70.6	High
A0A0H3GHZ3	0.797848	-0.325815	0.0294	down	yes	1.038	1.301	1.274	1.328	1	1.075	Inosine/xanthosine triphosphatase	CYT	3	28	18.3	High
A0A486F8D7	0.840157	-0.251268	0.1715	no change	no	1.067	1.27	1.341	1.2	1	1.134	Glycine--tRNA ligase beta subunit	CYT	1	69	76.3	High
A0A0E1CMA0	0.720545	-0.47284	0.06111	down	no	0.9785	1.358	1.454	1.262	1	0.957	PhoH-like protein	CYT	9	60	39.2	High
A0A1C3Q4G2	0.744959	-0.424767	0.007187	down	yes	0.9975	1.339	1.368	1.31	1	0.995	Delta-aminolevulinic acid dehydratase	CYT	8	34	35.4	High
A0A485Y0T6	0.830721	-0.267564	0.07035	no change	no	1.06	1.276	1.284	1.268	1	1.12	Deoxyguanosinetriphosphate triphosphohydrolase	CYT	1	3	59.1	High
A0A377V6T7	0.831373	-0.266433	0.1115	no change	no	1.06	1.275	1.324	1.225	1	1.121	Cell division protein ZipA	CYT	1	8	15.5	High
A0A086I6S5	0.817757	-0.290256	0.2508	down	no	1.05	1.284	1.146	1.422	1	1.099	DNA-binding protein	CYT	5	63	9.5	High
A0A333FQY9	0.728148	-0.457696	0.1309	down	no	0.983	1.35	1.496	1.203	1	0.966	ATP synthase subunit alpha	CYT	1	31	55.5	High
A0A485WYH0	0.768764	-0.379387	0.4044	down	no	1.014	1.319	1.61	1.028	1	1.027	dTDP-glucose 4,6-dehydratase	CYT	3	21	37.5	High
B5XQB8	0.742345	-0.429838	0.2974	down	no	0.994	1.339	1.586	1.092	1	0.988	bPH_2 domain-containing protein	CYT	5	32	18.1	High
A0A0E1C7H4	0.705044	-0.504215	0.2371	down	no	0.9645	1.368	1.608	1.129	1	0.929	Nitrite reductase [NAD(P)H] large subunit	CYT	2	53	92.8	High
A0A0C7KDM9	0.799383	-0.323042	0.02324	down	yes	1.036	1.296	1.313	1.279	1	1.073	LysM domain/BON superfamily protein	CYT	4	59	15.9	High
C8T3H2	0.750751	-0.413594	0.06864	down	no	1	1.332	1.24	1.423	1	1.001	YebG protein	CYT	4	33	17	High
A0A486GGM2	0.821875	-0.283009	0.04928	down	yes	1.052	1.28	1.289	1.272	1	1.104	L-lactate dehydrogenase	CYT	3	17	33.4	High
A0A331Q0S4	0.86262	-0.213203	0.6248	no change	no	1.08	1.252	0.963	1.542	1	1.161	Uncharacterized protein	CYT	1	7	27.3	High
J2E7G7	0.75	-0.415037	0.2587	down	no	0.999	1.332	1.546	1.119	1	0.998	Uncharacterized protein	CYT	18	36	47.1	High
W1E9K0	0.770517	-0.376102	0.2477	down	no	1.014	1.316	1.129	1.502	1	1.027	Glucose-6-phosphate 1-dehydrogenase	CYT	19	70	38.8	High
A0A0E1C6D5	0.809006	-0.305777	0.2393	down	no	1.042	1.288	1.43	1.145	1	1.083	Sulfate-binding protein	PLA	4	19	38.6	High
A0A377XN41	0.820312	-0.285754	0.1701	down	no	1.05	1.28	1.183	1.378	1	1.1	Cytochrome c-type biogenesis protein DsbD	CYT	1	50	4.7	High
A0A2X3EV42	0.796453	-0.328338	0.1864	down	no	1.033	1.297	1.427	1.168	1	1.066	Uridylate kinase	CYT	2	10	30.9	High
A0A0J4N7U5	0.907453	-0.140105	0.4145	no change	no	1.108	1.221	1.197	1.245	1	1.216	Protein SirB1	CYT	1	5	22.9	High
A0A378UC40	0.670732	-0.576192	0.1857	down	no	0.935	1.394	1.616	1.172	1	0.87	Uncharacterized protein	CYT	1	7	20.6	High
A0A181VCE0	0.859425	-0.218556	0.1471	no change	no	1.076	1.252	1.257	1.247	1	1.152	YfeABCD regulator yfeE	CYT	4	26	21.3	High
A0A0J4TV63	0.866079	-0.20743	0.191	no change	no	1.08	1.247	1.216	1.278	1	1.16	UPF0307 protein BU230_22720	CYT	2	22	11.3	High
A0A4S4Q9F3	0.732688	-0.448729	0.1029	down	no	0.984	1.343	1.467	1.219	1	0.968	Type II toxin-antitoxin system HigB family toxin	CYT	1	5	34.8	High
A0A3G1IDY8	0.787087	-0.345405	0.2213	down	no	1.024	1.301	1.457	1.145	1	1.048	Fe/B12 periplasmic-binding domain-containing protein	CYT	1	49	42	High
A0A377ZR87	0.754717	-0.405992	0.186	down	no	1	1.325	1.489	1.161	1	1	Aconitate hydratase	CYT	1	4	52.9	Medium
A0A0E1CFW1	0.674712	-0.567657	0.3551	down	no	0.9365	1.388	1.761	1.015	1	0.873	Xylulose kinase	CYT	1	11	8.3	High
A0A0V9SIA0	0.814208	-0.296531	0.03586	down	yes	1.043	1.281	1.299	1.264	1	1.086	ATP synthase subunit c	CYT	1	49	4.3	High
A0A210V6T4	0.779479	-0.359417	0.1082	down	no	1.018	1.306	1.408	1.204	1	1.035	Phosphatase (Fragment)	CYT	1	3	49.9	High
W1E867	0.676046	-0.564806	0.178	down	no	0.937	1.386	1.596	1.175	1	0.874	Branched-chain amino acid transport system carrier protein	CYT	3	8	53.6	High
A0A4V0B990	0.792438	-0.33563	0.2692	down	no	1.027	1.296	1.121	1.472	1	1.055	UDP-glucose lipid carrier transferase	CYT	1	4	22.1	High
A0A0C7KJQ4	0.900164	-0.151741	0.5738	no change	no	1.1	1.222	1.069	1.374	1	1.2	Secreted protein, suppressor for copper-sensitivity ScsC	CYT	1	49	42.9	High
A0A060VLF6	0.738024	-0.43826	0.06077	down	no	0.986	1.336	1.426	1.247	1	0.972	Tryptophan synthase beta chain	CYT	1	2	42.4	Medium
A0A4Q6ZXP8	0.785385	-0.348529	0.03067	down	yes	1.021	1.3	1.346	1.255	1	1.042	Isocitrate/isopropylmalate dehydrogenase family protein	CYT	8	27	56.6	High
A0A377UVQ7	0.840603	-0.250504	0.1302	no change	no	1.06	1.261	1.314	1.208	1	1.121	Uncharacterized conserved protein	CYT	1	6	37.7	High
A0A378AID2	0.765601	-0.385335	0.000905	down	yes	1.006	1.314	1.307	1.322	1	1.011	Membrane-bound lytic murein transglycosylase A	CYT	8	45	24	High
A0A169D424	0.768293	-0.380272	0.06651	down	no	1.008	1.312	1.394	1.23	1	1.017	Glutathione S-transferase	CYT	3	19	31.3	High
A0A2V3KAT6	0.748492	-0.417942	0.1968	down	no	0.9925	1.326	1.5	1.151	1	0.985	4-hydroxy-tetrahydrodipicolinate synthase	CYT	5	30	21.7	High
A0A331LBU9	0.825197	-0.27719	0.1762	down	no	1.048	1.27	1.366	1.173	1	1.096	TetR family transcriptional regulator	CYT	1	7	41.2	High
P05345	0.841812	-0.248429	0.1155	no change	no	1.059	1.258	1.213	1.303	1	1.118	Homocitrate synthase	CYT	1	47	32	High
V0AS34	0.78643	-0.346609	0.01641	down	yes	1.02	1.297	1.327	1.268	1	1.041	Sulfurtransferase	CYT	4	12	63.5	High
W8V7J0	0.794733	-0.331458	0.1155	down	no	1.026	1.291	1.386	1.196	1	1.053	MoxR protein	CYT	5	20	38.4	High
A0A2X3D981	0.721397	-0.471135	0.01233	down	yes	0.971	1.346	1.316	1.377	1	0.942	tRNA-dihydrouridine(20/20a) synthase	CYT	2	4	55	High
A0A193SCS9	0.817896	-0.29001	0.08518	down	no	1.042	1.274	1.215	1.333	1	1.084	Colanic acid exporter	CYT	4	43	39.6	High
A0A2X3DXK2	0.765244	-0.386008	0.1488	down	no	1.004	1.312	1.446	1.178	1	1.009	FMN oxidoreductase	CYT	1	61	20.1	High
A0A378DLM3	0.93	-0.104697	0.6647	no change	no	1.116	1.2	1.32	1.079	1	1.231	Adenine phosphoribosyltransferase	CYT	3	46	7.8	High
A0A485YBZ7	0.867742	-0.204662	0.3946	no change	no	1.076	1.24	1.107	1.373	1	1.151	Lipoprotein	CYT	1	3	29.2	High
A0A060VID8	0.764482	-0.387446	0.003853	down	yes	1.003	1.312	1.331	1.293	1	1.006	Methionine ABC transporter substrate-binding protein	CYT	2	82	57.1	High
B5Y368	0.760456	-0.395063	0.06294	down	no	1	1.315	1.398	1.232	1	1	60 kDa chaperonin	CYT	11	26	56.4	High
A0A0E1CHK0	0.784888	-0.349441	0.02414	down	yes	1.018	1.297	1.337	1.257	1	1.037	Uncharacterized protein	CYT	5	33	32.2	High
A0A332BUL0	0.791022	-0.338211	0.02543	down	yes	1.022	1.292	1.329	1.254	1	1.045	Polyamine aminopropyltransferase	PLA	1	0	225.6	High
A0A331U4T3	0.909241	-0.137265	0.4388	no change	no	1.102	1.212	1.161	1.264	1	1.205	Filamentous hemagglutinin family outer membrane protein	CYT	1	1	113	High
A0A378AHI6	0.7287	-0.456604	0.1705	down	no	0.975	1.338	1.509	1.167	1	0.95	Potassium efflux system KefA protein / Small-conductance mechanosensitive channel	CYT	4	26	22.1	High
A0A0E1CC88	0.7986	-0.324454	0.09307	down	no	1.027	1.286	1.205	1.366	1	1.054	Holliday junction ATP-dependent DNA helicase RuvA	CYT	5	28	19	High
A0A0E1CL32	0.754552	-0.406307	0.02296	down	yes	0.9945	1.318	1.268	1.367	1	0.989	O-acetyl-ADP-ribose deacetylase	CYT	2	8	29.9	High
W8V544	0.792248	-0.335976	0.03465	down	yes	1.022	1.29	1.243	1.336	1	1.043	Uncharacterized protein	CYT	1	38	31.6	High
A0A0J4X514	0.822555	-0.281816	0.2609	down	no	1.043	1.268	1.13	1.406	1	1.087	1,4-dihydroxy-2-naphthoyl-CoA synthase	CYT	3	35	11.9	High
W8UTH6	0.772239	-0.37288	0.000838	down	yes	1.007	1.304	1.309	1.299	1	1.014	DUF1883 domain-containing protein	PLA	2	6	32.2	High
A0A332CQ09	0.790698	-0.338802	0.06044	down	no	1.02	1.29	1.223	1.356	1	1.04	Aldo/keto reductase	CYT	7	52	23.1	High
W1EMG6	0.839172	-0.252962	0.1937	no change	no	1.054	1.256	1.346	1.167	1	1.109	7-methyl-GTP pyrophosphatase	CYT	1	11	8.9	High
A0A367U5Y0	0.794872	-0.331206	0.1128	down	no	1.023	1.287	1.381	1.193	1	1.047	Molecular chaperone DnaJ	CYT	1	5	18.2	High
A0A486GVU9	0.735162	-0.443867	0.2248	down	no	0.9785	1.331	1.533	1.129	1	0.957	Cellulose synthase operon protein D	CYT	1	2	43	High
A2V7Q5	0.930602	-0.103764	0.6608	no change	no	1.113	1.196	1.315	1.078	1	1.226	Putative pyruvyl transferase	CYT	1	1	91	High
A0A378BGF4	0.833201	-0.263264	0.1231	no change	no	1.049	1.259	1.324	1.194	1	1.098	Nickel ABC transporter, periplasmic nickel-binding protein NikA	CYT	1	50	13.3	High
A0A367P4X1	0.834658	-0.260743	0.1143	no change	no	1.05	1.258	1.2	1.316	1	1.101	3-methyl-2-oxobutanoate hydroxymethyltransferase (Fragment)	CYT	2	31	12.4	High
A0A0E1C946	0.836118	-0.258222	0.1197	no change	no	1.051	1.257	1.198	1.316	1	1.103	Uncharacterized protein	CYT	1	2	38.8	Medium
A0A377TZL4	0.844125	-0.244472	0.07452	no change	no	1.056	1.251	1.258	1.244	1	1.112	Acetyltransferase, (GNAT) family	CYT	7	59	22.1	High
A0A367TJZ7	0.787597	-0.344471	0.05519	down	no	1.016	1.29	1.355	1.225	1	1.033	Cobalt-precorrin-8 methylmutase (Fragment)	CYT	5	25	31.5	High
V0ATF6	0.828707	-0.271065	0.04063	down	yes	1.045	1.261	1.263	1.26	1	1.09	2-hydroxy-3-oxopropionate reductase	CYT	1	18	30.1	High
A0A2U0N2R2	0.859677	-0.218133	0.1879	no change	no	1.066	1.24	1.297	1.182	1	1.133	Uncharacterized protein (Fragment)	PLA	2	11	28.8	High
A0A0H3H083	0.809262	-0.305321	0.1593	down	no	1.031	1.274	1.381	1.168	1	1.062	CDP-diacylglycerol pyrophosphatase	CYT	1	47	27	High
A0A486IZZ8	0.807843	-0.307853	0.07694	down	no	1.03	1.275	1.209	1.34	1	1.06	Putative hydrolase-oxidase	CYT	11	17	85.4	High
A0A378F898	0.826466	-0.274973	0.3256	down	no	1.043	1.262	1.098	1.426	1	1.086	Deferrochelatase/peroxidase	PLA	1	5	35.9	High
A0A3P2EGK8	0.743192	-0.428193	0.05668	down	no	0.9825	1.322	1.239	1.404	1	0.965	Hydroxypyruvate isomerase	CYT	2	32	54	High
W1BC25	0.78882	-0.342232	0.2567	down	no	1.016	1.288	1.46	1.116	1	1.033	L-2,4-diaminobutyrate decarboxylase	CYT	3	49	10	High
A0A0E1CKR8	0.811321	-0.301656	0.09562	down	no	1.032	1.272	1.345	1.199	1	1.065	Uncharacterized protein	CYT	2	13	22.7	High
A0A377YFI1	0.676492	-0.563855	0.1072	down	no	0.9295	1.374	1.516	1.232	1	0.859	Uncharacterized conserved protein	CYT	1	26	77.1	High
A0A330XWL8	0.829889	-0.26901	0.2742	down	no	1.044	1.258	1.394	1.122	1	1.089	Phosphate acetyltransferase	CYT	1	84	6.8	High
A0A378G7Q0	0.707715	-0.498759	0.1139	down	no	0.954	1.348	1.21	1.487	1	0.908	Alcohol dehydrogenase	CYT	1	33	17.2	High
A0A331W689	0.853462	-0.228601	0.09566	no change	no	1.06	1.242	1.229	1.255	1	1.119	Protein-export protein SecB	CYT	2	3	65.3	High
A0A377Y236	0.740923	-0.432605	0.08849	down	no	0.9795	1.322	1.215	1.43	1	0.959	Cytoplasmic trehalase	CYT	1	75	85.1	High
C8T0U5	0.759174	-0.397497	0.004711	down	yes	0.993	1.308	1.287	1.328	1	0.986	Formate C-acetyltransferase	CYT	6	37	14.8	High
A0A1C3Q952	0.849678	-0.235011	0.1398	no change	no	1.057	1.244	1.19	1.297	1	1.114	Lactoylglutathione lyase	CYT	2	11	51.7	High
A0A0E1CM27	0.789269	-0.341411	0.004678	down	yes	1.015	1.286	1.297	1.275	1	1.03	Sensor protein cpxA	CYT	2	9	31.9	High
A0A377VB44	0.930369	-0.104125	0.5248	no change	no	1.109	1.192	1.184	1.201	1	1.218	LysR family transcriptional regulator	CYT	1	8	25	High
W8UEE4	0.891447	-0.165778	0.8144	no change	no	1.084	1.216	0.727	1.705	1	1.167	Semialdhyde_dh domain-containing protein	CYT	1	69	32.3	High
A0A485SKJ7	0.81962	-0.286972	0.02593	down	yes	1.036	1.264	1.272	1.256	1	1.073	Alpha-ketoglutarate-dependent taurine dioxygenase	CYT	5	43	19	High
A0A0E1CE80	0.854839	-0.226276	0.4434	no change	no	1.06	1.24	1.421	1.059	1	1.119	Rrf2 family protein	CYT	2	11	33.6	High
A0A377YLU5	0.717326	-0.479298	0.01525	down	yes	0.9605	1.339	1.365	1.313	1	0.921	Dipeptide transport ATP-binding protein DppF	CYT	2	11	27.2	High
A0A377W2I9	0.898431	-0.15452	0.3033	no change	no	1.088	1.211	1.2	1.222	1	1.177	Outer membrane protein W	CYT	3	9	87.8	High
A0A377YRH3	0.791894	-0.336621	0.05336	down	no	1.016	1.283	1.345	1.221	1	1.033	Ferrous iron transport protein B	CYT	5	19	53.7	High
A0A2A2SQS8	0.800313	-0.321363	0.008577	down	yes	1.022	1.277	1.268	1.286	1	1.044	Uronate isomerase	CYT	1	14	15.5	High
A0A4S8AH36	0.803768	-0.31515	0.01007	down	yes	1.024	1.274	1.268	1.28	1	1.049	Arsenate reductase (Glutaredoxin)	CYT	3	27	22.2	High
A0A0C7KAT2	0.845783	-0.24164	0.07712	no change	no	1.053	1.245	1.225	1.265	1	1.106	Histidine biosynthesis bifunctional protein HisIE	CYT	1	12	14.9	High
A0A1S9B825	0.853914	-0.227837	0.2837	no change	no	1.058	1.239	1.128	1.35	1	1.115	50S ribosomal protein L2 (Fragment)	CYT	9	50	29.6	High
A0A422Y4W4	0.819334	-0.287476	0.09229	down	no	1.034	1.262	1.329	1.196	1	1.068	Dienelactone hydrolase family protein	CYT	5	30	25.1	High
A0A0J4TZK2	0.93266	-0.100577	0.5714	no change	no	1.108	1.188	1.139	1.238	1	1.217	Carbonic anhydrase	CYT	1	11	12.5	High
J2E9T4	0.842697	-0.246915	0.0924	no change	no	1.05	1.246	1.287	1.205	1	1.099	CsbD-like protein	CYT	2	7	36.6	High
A0A378ATA2	0.993056	-0.010054	0.967	no change	no	1.144	1.152	1.04	1.264	1	1.287	dTDP-fucosamine acetyltransferase	CYT	1	31	26.9	High
A0A336INR4	0.76132	-0.393425	0.03586	down	yes	0.992	1.303	1.243	1.363	1	0.984	Glutamine ABC transporter periplasmic protein	PLA	11	53	35.7	High
A0A169F4G6	0.682185	-0.551766	0.05417	down	no	0.9305	1.364	1.285	1.443	1	0.861	N-acetyl-gamma-glutamyl-phosphate reductase	CYT	1	67	30.7	High
A0A367P128	0.932603	-0.100665	0.5868	no change	no	1.107	1.187	1.251	1.123	1	1.214	Alpha-D-glucose phosphate-specific phosphoglucomutase (Fragment)	CYT	3	10	46.3	High
A0A0H3GTC2	0.854487	-0.22687	0.2035	no change	no	1.057	1.237	1.315	1.159	1	1.114	Putative regulatory protein	CYT	2	13	39.3	High
A0A2X1QK04	0.903734	-0.146029	0.4133	no change	no	1.089	1.205	1.135	1.275	1	1.178	Alkyl hydroperoxide reductase AhpD	CYT	1	8	13.7	High
A0A331E6C8	0.814873	-0.295352	0.06587	down	no	1.03	1.264	1.208	1.319	1	1.06	Transcriptional regulator	CYT	2	6	40.7	High
W1G920	0.728335	-0.457327	0.05021	down	no	0.9665	1.327	1.404	1.25	1	0.933	L-arabinose-binding periplasmic protein AraF (TC 3.A.1.2.2)	PLA	1	9	31.8	High
A0A486TV94	0.776143	-0.365606	0.1736	down	no	1.002	1.291	1.43	1.152	1	1.005	Acetolactate synthase	CYT	2	7	27.8	High
A0A486IEE1	0.754017	-0.407331	0.3039	down	no	0.9855	1.307	1.073	1.541	1	0.971	Putative transcriptional regulator	CYT	1	49	41.9	High
A0A4V0G2Q4	1.07609	0.105795	0.8184	no change	no	1.188	1.104	0.844	1.365	1	1.377	S-adenosylmethionine synthetase	CYT	1	73	43.3	High
A0A330ZFB6	0.799058	-0.323628	0.09417	down	no	1.018	1.274	1.357	1.191	1	1.035	Elongation factor Tu	CYT	3	32	19.1	High
A0A2X3EST4	0.824841	-0.277812	0.225	down	no	1.036	1.256	1.135	1.378	1	1.073	DNA polymerase III psi subunit	CYT	4	18	43.4	High
A0A0C7K827	0.837209	-0.25634	0.1379	no change	no	1.044	1.247	1.175	1.319	1	1.088	Multidrug resistance protein MdtA	CYT	3	46	11.5	High
A0A377VGB4	0.809637	-0.304653	0.05075	down	no	1.025	1.266	1.215	1.316	1	1.05	Iron-binding protein IscA	CYT	1	11	15.1	High
A0A0E1CIG1	0.865526	-0.208351	0.134	no change	no	1.062	1.227	1.199	1.255	1	1.123	Thioesterase	CYT	2	17	15.9	High
R4YB51	0.821656	-0.283393	0.2177	down	no	1.032	1.256	1.134	1.378	1	1.064	FeoA domain-containing protein	CYT	6	82	14.2	High
A0A0H3GW99	0.824561	-0.278301	0.3143	down	no	1.034	1.254	1.093	1.416	1	1.069	Autonomous glycyl radical cofactor	CYT	5	35	23.4	High
A0A094Y6I2	0.833333	-0.263034	0.1172	no change	no	1.04	1.248	1.181	1.316	1	1.08	3,4-dihydroxy-2-butanone 4-phosphate synthase	CYT	4	21	29.4	High
W1I2H5	0.855637	-0.22493	0.08369	no change	no	1.055	1.233	1.234	1.232	1	1.11	Elongation factor P-like protein	CYT	1	5	31.3	High
A0A0J4X883	0.897925	-0.155333	0.4097	no change	no	1.082	1.205	1.12	1.29	1	1.165	GntR family transcriptional regulator, glv operon transcriptional regulator	CYT	1	2	57.6	High
W1ATL1	0.791536	-0.337273	0.08441	down	no	1.01	1.276	1.194	1.358	1	1.02	D-ribulokinase	CYT	2	50	9.2	High
A0A422YW89	0.825879	-0.275998	0.02443	down	yes	1.034	1.252	1.259	1.245	1	1.068	4-oxalocrotonate tautomerase	CYT	3	15	39.6	High
A0A2X3EZC5	0.798425	-0.324771	0.02964	down	yes	1.014	1.27	1.312	1.227	1	1.029	Ferric enterobactin-binding periplasmic protein FepB	PLA	8	37	29.3	High
A0A377WV56	0.895436	-0.159338	0.3251	no change	no	1.079	1.205	1.148	1.262	1	1.158	Inositol-1-monophosphatase	CYT	4	32	24	High
A0A0E1C8J5	0.86449	-0.210079	0.155	no change	no	1.059	1.225	1.271	1.18	1	1.118	ProteaseI	CYT	1	11	31.6	High
A0A330XTG9	0.777043	-0.363934	0.009083	down	yes	0.9985	1.285	1.258	1.313	1	0.997	1,4-dihydroxy-2-naphthoyl-CoA synthase	CYT	8	50	26.8	High
A0A0A5RLB5	0.749425	-0.416143	0.05552	down	no	0.978	1.305	1.228	1.383	1	0.956	ABC transporter ATP-binding protein	CYT	2	26	25.9	High
A0A378BSS6	0.761188	-0.393675	0.0426	down	yes	0.9865	1.296	1.36	1.231	1	0.973	Cobalt-precorrin-3B C(17)-methyltransferase	CYT	14	54	40.8	High
A0A0H3GWG0	0.818327	-0.289251	0.04129	down	yes	1.027	1.255	1.294	1.216	1	1.055	Sulfate/thiosulfate import ATP-binding protein CysA	CYT	25	61	63.5	High
A0A483GU05	0.718373	-0.477194	0.06011	down	no	0.954	1.328	1.413	1.244	1	0.908	Proline--tRNA ligase	CYT	1	61	11.3	High
A0A2S6E1E0	0.835881	-0.258631	0.04051	no change	yes	1.039	1.243	1.228	1.258	1	1.079	Lysine--tRNA ligase (Fragment)	CYT	3	18	30.6	High
A0A377XPH5	0.777259	-0.363533	0.026	down	yes	0.998	1.284	1.237	1.331	1	0.996	DNA replication protein DnaC	CYT	1	3	34.7	High
A0A422Y1C2	0.874281	-0.193831	0.2308	no change	no	1.064	1.217	1.154	1.281	1	1.128	Recombination-associated protein RdgC	CYT	7	28	52.7	High
A0A378EBU5	0.849959	-0.234534	0.1163	no change	no	1.048	1.233	1.283	1.184	1	1.097	Multifunctional fusion protein	CYT	1	49	7.3	High
A0A367TXV1	0.839516	-0.25237	0.4251	no change	no	1.041	1.24	1.044	1.435	1	1.082	NADP-dependent oxidoreductase (Fragment)	CYT	3	52	19.8	High
A0A0E1CRN1	0.783425	-0.352134	0.3623	down	no	1.002	1.279	1.042	1.516	1	1.003	ATP-dependent protease subunit HslV	CYT	4	37	28.9	High
A0A378CEW8	0.786218	-0.346999	0.08671	down	no	1.004	1.277	1.363	1.191	1	1.008	3-methyl-2-oxobutanoate hydroxymethyltransferase	CYT	3	6	68	High
A0A486B1R7	0.77609	-0.365703	0.004276	down	yes	0.9965	1.284	1.302	1.265	1	0.993	UvrABC system protein C	CYT	1	50	5	High
A0A377TT51	0.798107	-0.325345	0.09012	down	no	1.012	1.268	1.186	1.349	1	1.024	L-asparaginase, type II	CYT	8	44	26.4	High
A0A060VLS8	0.809524	-0.304855	0.05948	down	no	1.02	1.26	1.317	1.202	1	1.041	5-oxoprolinase subunit A	CYT	7	45	20	High
A0A3P2EH33	0.815287	-0.294621	0.01108	down	yes	1.024	1.256	1.259	1.254	1	1.049	Molybdenum cofactor biosynthesis protein B	CYT	3	10	49.2	High
A0A0E1CDP4	0.771773	-0.373752	0.01092	down	yes	0.9925	1.286	1.316	1.256	1	0.985	23S rRNA (uracil(1939)-C(5))-methyltransferase RlmD	CYT	3	10	39.8	High
A0A0E1CKU8	0.7327	-0.448706	0.02292	down	yes	0.9635	1.315	1.275	1.355	1	0.927	Inositol 2-dehydrogenase	CYT	2	13	23.8	High
A0A0E1CBB6	0.837097	-0.256534	0.06722	no change	no	1.038	1.24	1.199	1.28	1	1.075	Alkylated DNA repair protein alkB	CYT	7	40	30.6	High
A0A2P0BDE2	0.933786	-0.098836	0.555	no change	no	1.1	1.178	1.131	1.224	1	1.2	2-hydroxy-3-oxopropionate reductase	CYT	1	27	44.6	High
A0A378CMY3	0.923986	-0.114056	0.455	no change	no	1.094	1.184	1.217	1.152	1	1.187	Peptidase T	CYT	1	17	55.9	High
A0A383KSR6	0.864865	-0.209453	0.1124	no change	no	1.056	1.221	1.244	1.198	1	1.112	Glucose-6-phosphate 1-dehydrogenase	CYT	6	81	32.6	High
A0A2A2T0Z7	0.861815	-0.21455	0.4288	no change	no	1.054	1.223	1.06	1.386	1	1.108	UTP--glucose-1-phosphate uridylyltransferase	CYT	4	34	26.1	High
A0A0H3GIA3	0.771984	-0.373356	0.1686	down	no	0.992	1.285	1.424	1.147	1	0.984	Putative periplasmic protein	CYT	6	13	60.1	High
A0A422Z9L2	0.891106	-0.166332	0.353	no change	no	1.072	1.203	1.285	1.12	1	1.143	Na+/H+ antiporter	CYT	7	36	27.3	High
A0A483TX07	0.869351	-0.20199	0.1123	no change	no	1.058	1.217	1.211	1.223	1	1.116	DeoR family transcriptional regulator	CYT	1	13	14.6	Medium
A0A0E1CRS7	0.892679	-0.163787	0.3005	no change	no	1.073	1.202	1.144	1.261	1	1.146	Ribonuclease VapC	CYT	1	30	15.3	High
A0A331LK42	0.811306	-0.301682	0.138	down	no	1.019	1.256	1.159	1.352	1	1.038	Peptide methionine sulfoxide reductase MsrB	CYT	2	9	45.9	High
J2X3W5	0.762791	-0.390641	0.2515	down	no	0.984	1.29	1.099	1.481	1	0.968	4-aminobutyrate aminotransferase	CYT	6	55	20.9	High
A0A0H3GYB8	0.806195	-0.310799	0.03891	down	yes	1.015	1.259	1.306	1.212	1	1.031	dITP/XTP pyrophosphatase	CYT	5	16	46.6	High
A0A2U8T1P1	0.821314	-0.283994	0.01278	down	yes	1.025	1.248	1.243	1.252	1	1.05	Metal chaperone, involved in Zn homeostasis, GTPase of COG0523 family	CYT	6	38	26.5	High
A0A2L0KEL8	0.789764	-0.340507	0.1053	down	no	1.003	1.27	1.364	1.176	1	1.007	GntR family transcriptional regulator	CYT	2	8	35	High
A0A2J5QJ43	0.953568	-0.068592	0.6702	no change	no	1.109	1.163	1.171	1.155	1	1.218	Lipid A biosynthesis lauroyltransferase	CYT	6	32	36.3	High
A0A377XBQ8	0.896494	-0.157634	0.3353	no change	no	1.074	1.198	1.133	1.262	1	1.148	Cysteine synthase	CYT	5	25	29.6	High
A0A0J4ZVV9	1.05797	0.0813	0.7555	no change	no	1.168	1.104	1.168	1.039	1	1.335	Penicillin-insensitive murein endopeptidase	PLA	2	27	16.9	High
A0A0J4M797	0.814696	-0.295665	0.4055	down	no	1.02	1.252	1.473	1.031	1	1.04	Glycoprotein-polysaccharide metabolism	CYT	1	33	6.4	High
A0A2X3F0I4	0.813248	-0.298232	0.1223	down	no	1.019	1.253	1.341	1.165	1	1.039	Uncharacterized protein	CYT	1	14	47.3	High
A0A383KRM0	0.863002	-0.212563	0.16	no change	no	1.052	1.219	1.164	1.274	1	1.105	Adenylosuccinate synthetase	CYT	2	71	20.1	High
A0A486GPZ4	0.966234	-0.049556	0.7663	no change	no	1.116	1.155	1.142	1.168	1	1.231	Adenine phosphoribosyltransferase	CYT	4	53	13.9	High
A0A0E1CDF8	0.845528	-0.242075	0.05854	no change	no	1.04	1.23	1.203	1.256	1	1.08	Uncharacterized protein	CYT	9	60	27.1	High
A0A0E1CGG6	0.854575	-0.226721	0.06155	no change	no	1.046	1.224	1.231	1.218	1	1.092	Cytidylate kinase	CYT	2	10	39.8	High
V0ASB8	0.777604	-0.362893	0.1781	down	no	0.993	1.277	1.416	1.138	1	0.986	dTDP-glucose 4,6-dehydratase	CYT	1	9	34.5	High
A0A331JBD3	0.854575	-0.226721	0.06384	no change	no	1.046	1.224	1.233	1.216	1	1.093	Putative oxidoreductase	CYT	2	21	11.7	High
A0A333JKG4	0.787008	-0.34555	0.3655	down	no	0.9995	1.27	1.037	1.503	1	0.999	Acid stress chaperone HdeA	CYT	1	71	37.7	High
A0A486T8T2	0.828364	-0.271663	0.1989	down	no	1.028	1.241	1.132	1.35	1	1.056	Sugar ABC transporter	CYT	7	57	21.6	High
A0A485Y757	0.805091	-0.312775	0.1903	down	no	1.012	1.257	1.132	1.382	1	1.024	FMN-dependent NADH-azoreductase	CYT	9	53	28.1	High
A0A486H3J7	0.767134	-0.38245	0.005534	down	yes	0.985	1.284	1.3	1.267	1	0.97	SAM-dependent methyltransferase	CYT	1	22	62.3	High
A0A3S4KCX7	0.889259	-0.169325	0.3703	no change	no	1.068	1.201	1.295	1.107	1	1.136	Cobyric acid synthase	CYT	3	13	26.3	High
A0A0E1CD54	0.756192	-0.403176	0.2495	down	no	0.977	1.292	1.486	1.097	1	0.954	Peptidoglycan-specific endopeptidase, M23 family protein	PLA	1	2	53.4	High
A0A377WM93	0.777821	-0.362489	0.0239	down	yes	0.9925	1.276	1.32	1.232	1	0.985	Membrane-bound diguanylate cyclase	CYT	21	48	66	High
A0A060VE31	0.829032	-0.2705	0.01968	down	yes	1.028	1.24	1.249	1.23	1	1.057	Sulfite reductase [NADPH] flavoprotein alpha-component	CYT	10	49	27.6	High
A0A0W8APA5	0.829032	-0.2705	0.1577	down	no	1.028	1.24	1.148	1.331	1	1.056	DeoR family transcriptional regulator	CYT	8	39	33.2	High
A0A378BXK2	0.751351	-0.41244	0.08831	down	no	0.973	1.295	1.196	1.394	1	0.946	Homocysteine S-methyltransferase	CYT	3	18	29.2	High
W1HRE4	0.883721	-0.178337	0.164	no change	no	1.064	1.204	1.204	1.203	1	1.129	Phospholipase/carboxylesterase family protein	CYT	3	14	27	High
A0A170WMK7	0.805732	-0.311627	0.1649	down	no	1.012	1.256	1.368	1.143	1	1.025	Cell division protein	CYT	1	2	64.4	High
A0A0H3GRT5	0.71003	-0.494048	0.04095	down	yes	0.9415	1.326	1.381	1.271	1	0.883	Long-chain-fatty-acid--CoA ligase	CYT	1	7	16.8	High
W1H1V3	0.875828	-0.191281	0.1259	no change	no	1.058	1.208	1.22	1.197	1	1.116	Putative cytoplasmic protein	CYT	5	62	20.1	High
A0A0E1C831	0.82008	-0.286163	0.1526	down	no	1.021	1.245	1.342	1.148	1	1.042	Lipoprotein	CYT	4	23	20.1	High
A0A377XJJ6	0.872727	-0.196397	0.1118	no change	no	1.056	1.21	1.204	1.216	1	1.112	Long-chain-fatty-acid--CoA ligase	CYT	1	6	62.8	High
A0A331GQH8	1.06096	0.085376	0.7772	no change	no	1.166	1.099	1.225	0.973	1	1.333	Periplasmic trehalase	PLA	1	17	52.2	High
A0A331WA39	0.82074	-0.285004	0.0141	down	yes	1.021	1.244	1.26	1.227	1	1.042	Aminoacyl-histidine dipeptidase	CYT	1	4	49.7	High
A0A377ZGI2	0.826613	-0.274716	0.04644	down	yes	1.025	1.24	1.281	1.199	1	1.05	Transcriptional regulator	CYT	1	5	36.7	High
A0A377UHA7	0.669985	-0.577799	0.1665	down	no	0.9085	1.356	1.167	1.544	1	0.817	Putative MarR family regulatory protein	CYT	1	45	67.2	High
A0A4U9ANX7	0.864909	-0.209379	0.1272	no change	no	1.05	1.214	1.257	1.172	1	1.099	GTP-binding protein TypA/BipA	CYT	1	60	60.3	High
A0A383KF08	1.01423	0.020392	0.9256	no change	no	1.14	1.124	1.152	1.097	1	1.279	Acetolactate synthase	CYT	4	15	36	High
A0A0J5B156	0.84065	-0.250422	0.04453	no change	yes	1.034	1.23	1.256	1.204	1	1.068	UDP-3-O-(3-hydroxymyristoyl)glucosamine N-acyltransferase	CYT	1	15	15.2	High
A0A3S4GVM9	0.831715	-0.265838	0.3665	no change	no	1.028	1.236	1.412	1.059	1	1.057	Lactoylglutathione lyase	CYT	1	2	35.5	High
A0A181W679	0.900924	-0.150523	0.4823	no change	no	1.073	1.191	1.074	1.308	1	1.146	AraC family transcriptional regulator	CYT	1	4	31.1	High
A0A486CX06	0.76285	-0.390528	0.01457	down	yes	0.9795	1.284	1.315	1.253	1	0.959	Glycerophosphoryl diester phosphodiesterase	CYT	10	49	37.2	High
A0A377Y6A2	0.862551	-0.213318	0.08888	no change	no	1.048	1.215	1.193	1.237	1	1.097	L-threonine 3-dehydrogenase	CYT	2	60	11.5	High
A0A2X3EUG5	0.868704	-0.203064	0.2845	no change	no	1.052	1.211	1.307	1.115	1	1.105	Integration host factor subunit beta	CYT	1	14	21.5	High
A0A377YUQ5	0.79137	-0.337576	0.2939	down	no	0.9995	1.263	1.449	1.076	1	0.999	2-dehydro-3-deoxyphosphogluconate aldolase	CYT	1	64	28.8	High
D1MWP2	0.800955	-0.320206	0.1984	down	no	1.006	1.256	1.388	1.124	1	1.011	Elongation factor Tu (Fragment)	CYT	11	57	65.7	High
A0A483GDS2	0.869421	-0.201872	0.2001	no change	no	1.052	1.21	1.275	1.145	1	1.105	Dihydroxy-acid dehydratase	CYT	1	80	9.4	High
A0A4Q8REH1	0.841205	-0.24947	0.04423	no change	yes	1.033	1.228	1.201	1.254	1	1.066	Elongation factor Tu (Fragment)	CYT	2	18	9.6	High
A0A377WNJ3	0.783123	-0.352689	0.007556	down	yes	0.993	1.268	1.245	1.291	1	0.986	Propanediol utilization polyhedral body protein PduA	CYT	2	16	16.5	High
A0A378GB89	0.738462	-0.437405	0.05465	down	no	0.96	1.3	1.227	1.372	1	0.92	NADH-quinone oxidoreductase subunit A	CYT	8	65	18.3	High
W1DVK1	0.819646	-0.286928	0.007839	down	yes	1.018	1.242	1.233	1.25	1	1.036	Bacterioferritin	CYT	2	26	17.8	High
A0A2X3F7Q5	0.743827	-0.426961	0.04623	down	yes	0.964	1.296	1.36	1.231	1	0.928	Acidic protein msyB	CYT	4	13	35.1	High
A0A1V8HDU7	0.849427	-0.235438	0.07059	no change	no	1.038	1.222	1.187	1.257	1	1.076	Cobalamin biosynthesis protein CobD	CYT	1	3	37.2	High
A0A0E1CJU3	0.776336	-0.365246	0.00867	down	yes	0.9875	1.272	1.248	1.295	1	0.975	Quinone oxidoreductase	CYT	15	62	35.2	High
A0A0H3GWT9	0.874689	-0.193158	0.2333	no change	no	1.054	1.205	1.133	1.277	1	1.107	Sulfate adenylyltransferase subunit 2	CYT	10	58	29.3	High
A0A0H3GN15	0.844082	-0.244546	0.3745	no change	no	1.034	1.225	1.06	1.39	1	1.068	2,5-diketo-D-gluconate reductase B	CYT	7	46	37.6	High
W8UZX5	0.848609	-0.236828	0.2058	no change	no	1.037	1.222	1.315	1.129	1	1.074	D-ribose-binding protein	CYT	42	34	169.4	High
A0A060VG79	0.763466	-0.389364	0.08828	down	no	0.978	1.281	1.375	1.187	1	0.956	Chromosome partition protein MukB	CYT	14	35	55.2	High
A0A1C1MFA9	0.753494	-0.408332	0.05836	down	no	0.9705	1.288	1.362	1.213	1	0.941	GTPase Der	CYT	3	12	25.4	High
A0A0E1C752	0.809295	-0.305263	0.07019	down	no	1.01	1.248	1.313	1.182	1	1.021	Glutathione S-transferase	CYT	4	75	36.5	High
W8VI81	0.800638	-0.320778	0.03855	down	yes	1.004	1.254	1.305	1.204	1	1.008	Ornithine carbamoyltransferase	CYT	24	39	93.5	High
A0A0W8AN72	0.800638	-0.320778	0.05746	down	no	1.004	1.254	1.317	1.192	1	1.009	Alpha-1,4 glucan phosphorylase	CYT	9	46	29.3	High
A0A4S4UZU8	0.777559	-0.362976	0.01447	down	yes	0.9875	1.27	1.302	1.238	1	0.975	MetQ/NlpA family lipoprotein	CYT	7	12	80.2	High
A0A1S0WBA7	0.833469	-0.2628	0.3433	no change	no	1.026	1.231	1.066	1.395	1	1.051	Bifunctional protein Aas	CYT	5	88	39.4	High
W1ATJ1	0.885547	-0.175359	0.1499	no change	no	1.06	1.197	1.198	1.196	1	1.12	N-ethylmaleimide reductase	CYT	7	40	45.5	High
A0A0E1CB79	0.901432	-0.149709	0.3352	no change	no	1.07	1.187	1.247	1.127	1	1.141	Ribonucleoside-diphosphate reductase beta chain	CYT	1	22	52.2	High
A0A331MZ31	0.90625	-0.142019	0.2722	no change	no	1.073	1.184	1.174	1.193	1	1.146	Cysteine--tRNA ligase	CYT	1	23	41.4	High
A0A4V0G258	0.958333	-0.061401	0.8023	no change	no	1.104	1.152	1.287	1.018	1	1.208	Phosphoglycerate kinase	CYT	1	7	45.7	High
A0A330ZG02	0.886288	-0.174153	0.2185	no change	no	1.06	1.196	1.147	1.244	1	1.119	Guanine-hypoxanthine permease	CYT	2	4	48.2	High
A0A377TTJ6	0.855263	-0.22556	0.05892	no change	no	1.04	1.216	1.196	1.236	1	1.08	AraC family transcriptional regulator	CYT	1	8	21.5	High
A0A060VHD3	0.841633	-0.248737	0.06882	no change	no	1.031	1.225	1.182	1.269	1	1.063	Protein co-occurring with transport system protein	CYT	1	4	37.7	High
A0A2A2SX18	0.740355	-0.433711	0.05531	down	no	0.9595	1.296	1.368	1.224	1	0.919	Glucanase	CYT	17	74	35.7	High
A0A377ZF48	0.914261	-0.129321	0.5011	no change	no	1.077	1.178	1.274	1.081	1	1.154	Alkanesulfonate utilization operon LysR-family regulator CbI	CYT	8	28	55.1	High
A0A0E1GR09	0.880734	-0.183222	0.4685	no change	no	1.056	1.199	1.349	1.048	1	1.112	3-octaprenyl-4-hydroxybenzoate carboxy-lyase	CYT	2	25	14.7	High
A0A3M0DJ22	0.831844	-0.265615	0.2099	no change	no	1.024	1.231	1.12	1.342	1	1.048	Uncharacterized protein DUF4156	CYT	1	2	97.3	High
A0A422WQ67	0.847541	-0.238645	0.2534	no change	no	1.034	1.22	1.108	1.333	1	1.068	Protein lysine acetyltransferase	CYT	2	57	26.9	High
A0A0C7KB00	0.831032	-0.267025	0.2257	no change	no	1.023	1.231	1.349	1.113	1	1.046	Acetylglutamate kinase	CYT	14	33	64.8	High
A0A0E1CHS0	0.926496	-0.110144	0.4169	no change	no	1.084	1.17	1.159	1.181	1	1.168	Succinate dehydrogenase flavoprotein subunit	CYT	3	9	40.7	High
W1H5L1	0.885356	-0.175671	0.1409	no change	no	1.058	1.195	1.188	1.202	1	1.115	Alcohol dehydrogenase	CYT	3	42	9.1	High
A0A085DID6	0.807384	-0.308674	0.1771	down	no	1.006	1.246	1.362	1.129	1	1.013	50S ribosomal protein L27	CYT	21	53	63	High
A0A4S4YWP1	0.85962	-0.218229	0.165	no change	no	1.041	1.211	1.278	1.143	1	1.082	Acetolactate synthase 2 catalytic subunit	CYT	5	41	17.4	High
A0A0C7KCH6	0.890008	-0.168109	0.3462	no change	no	1.06	1.191	1.279	1.103	1	1.121	C-terminal domain of CinA type S	CYT	1	75	23.8	High
A0A2J5QHD8	0.779447	-0.359478	0.1453	down	no	0.986	1.265	1.384	1.146	1	0.972	Methylenetetrahydrofolate reductase (Fragment)	CYT	48	53	138.8	High
A0A0E1CQJ8	0.833062	-0.263504	0.309	no change	no	1.023	1.228	1.377	1.078	1	1.046	Methionine synthase	CYT	1	17	83.9	High
A0A486TPI4	0.882107	-0.180974	0.1651	no change	no	1.055	1.196	1.16	1.232	1	1.11	Formate dehydrogenase oxidoreductase protein	CYT	6	41	24.9	High
A0A332B9V8	0.851151	-0.232512	0.1746	no change	no	1.035	1.216	1.297	1.136	1	1.07	Sel1 repeat protein	CYT	6	19	34	High
A0A377WB62	0.904399	-0.144968	0.383	no change	no	1.069	1.182	1.257	1.107	1	1.138	UDP-3-O-acyl-N-acetylglucosamine deacetylase	CYT	1	1	62	High
A0A0E1CBB2	0.951431	-0.071829	0.672	no change	no	1.097	1.153	1.213	1.093	1	1.194	Undecaprenyl phosphate-alpha-4-amino-4-deoxy-L-arabinose arabinosyl transferase	CYT	1	39	51.8	High
A0A331N1X4	0.903553	-0.146318	0.2489	no change	no	1.068	1.182	1.159	1.206	1	1.135	Glutamine synthetase	CYT	5	46	19.2	High
A0A2X3F9W2	0.893939	-0.161751	0.2522	no change	no	1.062	1.188	1.14	1.237	1	1.125	Phenolic acid decarboxylase	CYT	4	16	41.3	High
A0A2V3K4I2	0.939655	-0.089797	0.5196	no change	no	1.09	1.16	1.147	1.174	1	1.18	Amidohydrolase	CYT	2	16	13.7	High
A6T7N6	0.768082	-0.380668	0.09072	down	no	0.977	1.272	1.364	1.179	1	0.954	Uncharacterized protein	CYT	10	46	36.4	High
A0A1W1K1N5	0.87573	-0.191442	0.3161	no change	no	1.05	1.199	1.099	1.299	1	1.101	D-lactate dehydrogenase	CYT	13	49	45.3	High
A0A4S3AY45	0.734002	-0.446145	0.05489	down	no	0.952	1.297	1.228	1.367	1	0.904	Maltose/maltodextrin ABC transporter substrate-binding protein MalE	PLA	3	48	42.8	High
A0A2J5L2N9	0.874167	-0.19402	0.2428	no change	no	1.049	1.2	1.122	1.278	1	1.098	Pyridoxal phosphate-dependent aminotransferase	CYT	1	28	37.8	High
A0A4U9B0R8	0.886745	-0.173409	0.1594	no change	no	1.057	1.192	1.169	1.214	1	1.114	Malate dehydrogenase	CYT	2	14	28.1	High
W8UW95	0.824675	-0.278102	0.07556	down	no	1.016	1.232	1.292	1.171	1	1.033	tRNA1(Val) (adenine(37)-N6)-methyltransferase	CYT	2	9	30.5	High
R4Y7Z0	0.889076	-0.169622	0.1706	no change	no	1.058	1.19	1.216	1.164	1	1.115	Thioredoxin domain-containing protein	CYT	1	5	38	High
A0A377VUD3	0.989381	-0.015403	0.9337	no change	no	1.118	1.13	1.162	1.097	1	1.236	Integral membrane protein TerC	CYT	1	4	41.1	High
A0A377WQ19	1.07763	0.107867	0.6942	no change	no	1.166	1.082	1.002	1.162	1	1.331	Putative enzyme	CYT	1	2	85.2	High
A0A060VDS1	0.858561	-0.220008	0.3456	no change	no	1.038	1.209	1.344	1.074	1	1.075	Phosphoglycerol transferase I	CYT	7	44	34.1	High
A0A378AFI2	0.866279	-0.207096	0.1455	no change	no	1.043	1.204	1.259	1.15	1	1.086	Multifunctional fusion protein	CYT	7	19	52	High
A0A2L1BSC6	0.891414	-0.165832	0.5794	no change	no	1.059	1.188	1.377	1	1	1.118	Xylulose kinase	CYT	3	3	132.8	High
A0A060VEI2	0.785771	-0.347819	0.09409	down	no	0.9885	1.258	1.347	1.17	1	0.977	RecBCD enzyme subunit RecB	CYT	1	3	34.8	Medium
A0A1C3Q1A8	0.854666	-0.226568	0.06504	no change	no	1.035	1.211	1.242	1.179	1	1.07	LysR family transcriptional regulator	CYT	1	78	32.6	High
A0A1W1KS31	0.805466	-0.312104	0.02546	down	yes	1.002	1.244	1.284	1.205	1	1.003	Translation elongation factor Tu	CYT	15	52	72.4	High
A0A486KKW2	0.82899	-0.270573	0.1593	down	no	1.018	1.228	1.323	1.134	1	1.035	Exoribonuclease 2	CYT	2	52	10.8	High
W8UWR4	0.837971	-0.255029	0.05127	no change	no	1.024	1.222	1.182	1.262	1	1.048	Uncharacterized protein	CYT	3	32	14.8	High
A0A0E1CHA4	0.895359	-0.159462	0.1851	no change	no	1.061	1.185	1.172	1.198	1	1.122	Transcriptional repressor, CogG family protein	CYT	3	44	9.6	High
W1GD18	0.881811	-0.181459	0.1792	no change	no	1.052	1.193	1.148	1.238	1	1.105	Acetolactate synthase small subunit	CYT	2	15	30.2	High
V0B7T5	0.83415	-0.261621	0.3469	no change	no	1.021	1.224	1.39	1.059	1	1.042	Carboxymuconolactone decarboxylase family protein	CYT	3	12	47.5	High
A6TFY0	0.812601	-0.299381	0.01695	down	yes	1.006	1.238	1.268	1.208	1	1.012	D-serine dehydratase	CYT	17	45	57.4	High
A0A060VTJ3	0.931153	-0.10291	0.6013	no change	no	1.082	1.162	1.059	1.266	1	1.163	Anthranilate synthase component 1	CYT	6	36	18.2	High
W8V2D3	0.846091	-0.241116	0.03757	no change	yes	1.028	1.215	1.19	1.239	1	1.056	Met repressor	CYT	2	7	35.2	High
A0A0C7KBJ7	0.757445	-0.400787	0.1111	down	no	0.9665	1.276	1.168	1.383	1	0.933	o-succinylbenzoate synthase	CYT	8	15	73.2	High
W1AWD5	0.78401	-0.351057	0.1696	down	no	0.9855	1.257	1.385	1.129	1	0.971	Glycosyltransferase	CYT	2	5	39	High
W8V1Y1	0.895182	-0.159747	0.4252	no change	no	1.059	1.183	1.293	1.073	1	1.118	Endolytic murein transglycosylase	CYT	1	4	32.8	High
A0A0E1CHJ4	0.827896	-0.272479	0.03926	down	yes	1.015	1.226	1.267	1.186	1	1.03	Gluconate 2-dehydrogenase gamma chain	PLA	13	18	89.1	High
W8UN31	0.833879	-0.26209	0.07395	no change	no	1.019	1.222	1.277	1.167	1	1.039	Cyclic di-GMP-binding protein	CYT	4	28	25.5	High
A0A4U9E5K4	0.921098	-0.118574	0.3373	no change	no	1.074	1.166	1.164	1.167	1	1.147	DNA-binding response regulator KdpE	CYT	2	65	57.1	High
A0A331WBU0	0.836066	-0.258312	0.03161	no change	yes	1.02	1.22	1.19	1.25	1	1.041	60 kDa chaperonin	CYT	8	25	54	High
W8VI54	0.84514	-0.242738	0.183	no change	no	1.026	1.214	1.303	1.124	1	1.053	Amidohydro_3 domain-containing protein	CYT	4	31	23.1	High
A0A377W2Z6	0.848185	-0.237549	0.1621	no change	no	1.028	1.212	1.132	1.292	1	1.056	Pfpi family intracellular protease	CYT	2	14	21.7	High
R4Y5Y8	0.812298	-0.299919	0.3185	down	no	1.004	1.236	1.413	1.06	1	1.008	Ribonuclease H	CYT	2	11	20.7	High
A0A485XN98	0.768957	-0.379025	0.00822	down	yes	0.9735	1.266	1.27	1.263	1	0.947	FxsA protein	PLA	14	23	79.6	High
A0A377XUR4	0.872074	-0.197478	0.435	no change	no	1.043	1.196	1.044	1.347	1	1.086	Ribosomal RNA large subunit methyltransferase K/L	CYT	1	69	32.3	High
A0A4U9A1S3	0.740669	-0.4331	0.02306	down	yes	0.9525	1.286	1.306	1.266	1	0.905	Alpha-ketoglutarate-dependent taurine dioxygenase	CYT	5	37	25.9	High
A0A378A573	0.846535	-0.240359	0.1132	no change	no	1.026	1.212	1.275	1.149	1	1.053	Phosphoribosylglycinamide formyltransferase	CYT	8	44	27.5	High
A0A377W0V7	0.804435	-0.313951	0.06567	down	no	0.9975	1.24	1.306	1.175	1	0.995	Response regulator BaeR	CYT	28	67	64	High
A0A0J4N501	0.859518	-0.2184	0.03803	no change	yes	1.034	1.203	1.197	1.209	1	1.067	Sulfite reductase [NADPH] hemoprotein beta-component	CYT	12	72	13.9	High
R4Y599	0.793905	-0.332961	0.08529	down	no	0.99	1.247	1.326	1.167	1	0.98	30S ribosomal protein S8	CYT	12	31	50.8	High
W1EP24	0.793103	-0.334419	0.03992	down	yes	0.989	1.247	1.299	1.195	1	0.978	PTS system, glucose-specific IIB component / PTS system, glucose-specific IIC component	CYT	10	43	42.5	High
A0A0H3H3N2	0.891709	-0.165355	0.1467	no change	no	1.054	1.182	1.17	1.194	1	1.108	Cell division protein ZapE	CYT	13	35	64.3	High
A0A0E1CCX9	0.909479	-0.136888	0.3226	no change	no	1.065	1.171	1.122	1.22	1	1.13	Periplasmic trehalase	PLA	3	39	11.3	High
A0A343YPV8	0.925065	-0.112374	0.4367	no change	no	1.074	1.161	1.111	1.211	1	1.149	Uncharacterized protein	CYT	3	17	24.7	High
A0A1L5HJD4	0.855482	-0.225191	0.1101	no change	no	1.03	1.204	1.259	1.149	1	1.061	ABC transporter ATP-binding protein	CYT	1	72	25.4	High
A6TA66	0.881213	-0.182437	0.1059	no change	no	1.046	1.187	1.166	1.208	1	1.091	Alpha-acetolactate decarboxylase	CYT	15	21	101.9	High
A0A1C3PTN5	0.772222	-0.372912	0.0798	down	no	0.973	1.26	1.342	1.178	1	0.946	Bifunctional uridylyltransferase/uridylyl-removing enzyme	CYT	6	26	41	High
A0A3M0DFF0	0.874895	-0.192818	0.104	no change	no	1.042	1.191	1.159	1.223	1	1.083	Serine protease SohB	CYT	4	27	24.6	High
A0A0J4XH81	0.816924	-0.291726	0.00608	down	yes	1.004	1.229	1.246	1.212	1	1.009	Gamma-glutamylcyclotransferase	CYT	1	17	11.4	High
A0A370ZBX3	0.851575	-0.231794	0.1342	no change	no	1.027	1.206	1.274	1.138	1	1.054	Recombination-associated protein RdgC (Fragment)	CYT	13	69	57.5	High
A0A2X3CXM0	0.835526	-0.259243	0.1432	no change	no	1.016	1.216	1.133	1.3	1	1.033	Lysine--tRNA ligase	CYT	2	22	22.5	High
A0A060VKJ1	0.930796	-0.103463	0.5388	no change	no	1.076	1.156	1.231	1.08	1	1.153	HTH-type transcriptional regulator BetI	CYT	5	20	32.5	High
A0A2L0KH17	0.784173	-0.350757	0.01609	down	yes	0.981	1.251	1.222	1.28	1	0.962	Putative gluconeogenesis factor	CYT	3	7	66.1	High
J2LPV5	0.833196	-0.263272	0.2444	no change	no	1.014	1.217	1.341	1.093	1	1.027	Adenine deaminase	CYT	9	35	43.6	High
A0A483NUM8	0.87479	-0.192992	0.07416	no change	no	1.041	1.19	1.177	1.202	1	1.082	GTPase Obg OS=Klebsiella pneumoniae	CYT	1	3	44.9	High
A0A0H3GXK9	0.756299	-0.402971	0.07984	down	no	0.9605	1.27	1.355	1.186	1	0.921	Putative LysR-family transcriptional regulator	CYT	12	69	55.8	High
A0A378AH82	0.810471	-0.303168	0.007693	down	yes	0.9985	1.232	1.211	1.252	1	0.997	Cell division coordinator CpoB	CYT	5	27	28.6	High
A0A0E1CFG7	0.896259	-0.158013	0.2276	no change	no	1.054	1.176	1.13	1.222	1	1.108	Phage shock protein A	CYT	11	47	26.8	High
C9K1K5	0.786859	-0.345823	0.1056	down	no	0.982	1.248	1.341	1.156	1	0.964	Group 1 glycosyl transferase	CYT	12	32	42.6	High
A0A0J4QLD2	0.851329	-0.232211	0.07821	no change	no	1.025	1.204	1.251	1.157	1	1.05	GMP synthase [glutamine-hydrolyzing]	CYT	1	63	58.8	High
A0A1C3Q005	0.852868	-0.229606	0.1284	no change	no	1.026	1.203	1.268	1.138	1	1.053	Uncharacterized protein conserved in bacteria	CYT	4	51	10.5	High
W1AXN8	0.885787	-0.174969	0.4204	no change	no	1.047	1.182	1.307	1.057	1	1.095	UDP-N-acetylmuramoyl-tripeptide--D-alanyl-D-alanine ligase	CYT	1	7	47.4	High
W1AP87	1.03934	0.055669	0.8074	no change	no	1.136	1.093	1.016	1.17	1	1.273	Cold shock protein CspB	CYT	1	17	7.7	High
A0A331BK60	0.798224	-0.325134	0.005978	down	yes	0.989	1.239	1.223	1.255	1	0.978	Quinone oxidoreductase	CYT	2	17	35.2	High
A6TG38	0.888136	-0.171148	0.152	no change	no	1.048	1.18	1.212	1.148	1	1.097	ATP synthase subunit alpha	CYT	5	71	55.1	High
A0A331JHU1	0.884941	-0.176347	0.1662	no change	no	1.046	1.182	1.226	1.139	1	1.093	Translation initiation factor IF-2	CYT	1	40	97.6	High
A0A485XIH9	0.952673	-0.069947	0.7765	no change	no	1.087	1.141	0.999	1.283	1	1.174	Phosphatase YidA	CYT	1	55	29.5	High
A0A486D2D7	0.841322	-0.249269	0.5038	no change	no	1.018	1.21	1.448	0.973	1	1.036	Transcriptional regulatory protein	CYT	2	17	27	High
A0A0J4TSR1	0.783427	-0.35213	0.02055	down	yes	0.9785	1.249	1.282	1.216	1	0.957	tRNA/tmRNA (uracil-C(5))-methyltransferase	CYT	3	14	41.8	High
A0A377XS60	0.882502	-0.180328	0.08732	no change	no	1.044	1.183	1.184	1.182	1	1.088	Protein of uncharacterized function (DUF1456)	CYT	1	8	18	High
A0A367SNI2	0.82459	-0.278251	0.2619	down	no	1.006	1.22	1.082	1.359	1	1.012	Cystine ABC transporter	PLA	12	70	28.9	High
A0A1J7CYX8	0.850374	-0.23383	0.07206	no change	no	1.023	1.203	1.157	1.248	1	1.046	N-carbamoyl-L-amino-acid hydrolase	CYT	3	14	44	High
A0A331VV53	0.799515	-0.322803	0.1227	down	no	0.989	1.237	1.333	1.142	1	0.978	Sensor-like histidine kinase YfhK	CYT	1	6	51.8	High
A0A483RZC3	0.819297	-0.287542	0.05122	down	no	1.002	1.223	1.171	1.275	1	1.004	Acetolactate synthase	CYT	2	66	60.3	High
A0A0E1CFY3	0.790024	-0.340031	0.06395	down	no	0.982	1.243	1.31	1.176	1	0.964	Ribonucleoside-diphosphate reductase	CYT	12	39	91.5	High
A0A2L1BSS5	0.866611	-0.206544	0.08279	no change	no	1.033	1.192	1.156	1.228	1	1.066	Pirin family protein	CYT	6	32	26.2	High
A0A2X3GV09	0.869748	-0.201331	0.228	no change	no	1.035	1.19	1.274	1.107	1	1.07	Ribitol 2-dehydrogenase	CYT	5	25	26.5	High
A0A486U7T9	0.826765	-0.27445	0.17	down	no	1.007	1.218	1.317	1.118	1	1.015	Transcriptional regulator RutR	CYT	1	5	24.8	High
A0A0E1CBH0	0.879223	-0.185699	0.0798	no change	no	1.041	1.184	1.198	1.171	1	1.082	Cyn operon transcriptional activator	CYT	2	7	35	High
A0A331B6H0	0.7954	-0.330248	0.04684	down	yes	0.9855	1.239	1.294	1.184	1	0.971	HTH-type transcriptional repressor FabR	CYT	5	31	26.5	High
A0A377X944	0.996409	-0.00519	0.9876	no change	no	1.11	1.114	0.913	1.314	1	1.219	YciL protein	CYT	2	19	14.7	High
W8VFG0	0.891156	-0.166249	0.4478	no change	no	1.048	1.176	1.048	1.305	1	1.096	2-succinyl-5-enolpyruvyl-6-hydroxy-3-cyclohexene-1-carboxylate synthase	CYT	4	10	61.3	High
A0A4U9ZNG2	0.894378	-0.161043	0.3509	no change	no	1.05	1.174	1.085	1.263	1	1.101	Molybdenum cofactor biosynthesis protein MoaD	CYT	1	49	8.8	High
A0A378FZR6	0.872054	-0.197511	0.05352	no change	no	1.036	1.188	1.196	1.181	1	1.072	Inosose isomerase	CYT	1	8	33.9	High
A0A2R4NCY9	0.803731	-0.315216	0.006259	down	yes	0.991	1.233	1.25	1.216	1	0.982	Hnh endonuclease	CYT	1	3	35	Medium
A0A377YRT6	0.893526	-0.162418	0.1572	no change	no	1.049	1.174	1.146	1.202	1	1.098	Methionyl-tRNA formyltransferase	CYT	9	45	41.3	High
W1EG98	0.834158	-0.261607	0.007065	no change	yes	1.011	1.212	1.225	1.2	1	1.023	Ribosomal RNA small subunit methyltransferase B	CYT	8	23	52	High
A0A0H3GL20	0.754538	-0.406334	0.01947	down	yes	0.956	1.267	1.265	1.269	1	0.912	Tetraacyldisaccharide 4'-kinase	CYT	2	8	35.5	High
A0A377Z146	0.848586	-0.236868	0.03394	no change	yes	1.02	1.202	1.174	1.23	1	1.04	Urease accessory protein UreG	CYT	9	57	21.9	High
A0A377Z180	0.969858	-0.044154	0.8526	no change	no	1.094	1.128	1.259	0.996	1	1.187	Thiamine import ATP-binding protein ThiQ	CYT	4	15	38.1	High
A0A1Y0Q301	0.833333	-0.263034	0.04833	no change	yes	1.01	1.212	1.257	1.167	1	1.02	Isocitrate dehydrogenase	CYT	1	58	5.5	High
A0A060VHW3	0.889456	-0.169005	0.4675	no change	no	1.046	1.176	1.315	1.038	1	1.093	LacI family transcriptional regulator	CYT	1	3	37.9	High
A0A485T1S4	0.800892	-0.32032	0.1766	down	no	0.9875	1.233	1.114	1.352	1	0.975	Putative biofilm stress and motility protein A	CYT	1	8	11.3	High
A0A486KIY1	0.777422	-0.36323	0.03837	down	yes	0.971	1.249	1.297	1.201	1	0.942	Phosphoglucosamine mutase	CYT	16	41	48.2	High
A0A378G4E7	0.989247	-0.015597	0.9602	no change	no	1.104	1.116	1.312	0.92	1	1.207	Glycerol dehydrogenase	CYT	2	37	38.9	High
A0A098CFK5	0.923744	-0.114436	0.3102	no change	no	1.066	1.154	1.146	1.163	1	1.131	DUF1007 domain-containing protein	CYT	3	22	23.5	High
A0A235KW07	0.968085	-0.046794	0.7336	no change	no	1.092	1.128	1.117	1.138	1	1.183	Type II toxin-antitoxin system RatA family toxin	CYT	1	6	17.5	High
A0A378ADT3	1.05751	0.080677	0.7151	no change	no	1.14	1.078	1.036	1.121	1	1.28	Glycine hydroxymethyltransferase	CYT	1	59	13.1	High
A0A336IPL6	1.06518	0.091093	0.6735	no change	no	1.144	1.074	1.083	1.064	1	1.288	Iron-sulfur cluster assembly scaffold protein IscU	CYT	1	63	13.8	High
A0A377VQP7	0.85523	-0.225615	0.08354	no change	no	1.022	1.195	1.243	1.146	1	1.044	Alpha-ketoglutarate-dependent taurine dioxygenase	CYT	1	16	32.3	High
W8UH29	0.849041	-0.236094	0.5481	no change	no	1.018	1.199	1.451	0.947	1	1.036	Lipoprotein	CYT	6	20	31.7	High
A0A2A2SPH2	0.81383	-0.297201	0.1433	down	no	0.9945	1.222	1.318	1.125	1	0.989	Glucose-1-phosphate adenylyltransferase	CYT	8	30	48.5	High
C8T5D2	1.03303	0.046879	0.8944	no change	no	1.126	1.09	0.894	1.287	1	1.251	Dihydroxyacetone kinase, phosphotransfer subunit (Fragment)	CYT	1	70	25.4	High
A0A367NUS1	0.933682	-0.098996	0.3951	no change	no	1.07	1.146	1.129	1.164	1	1.139	Oligopeptide ABC transporter substrate-binding protein OppA (Fragment)	PLA	1	68	17.4	High
A0A377ZU94	0.854393	-0.227028	0.2722	no change	no	1.021	1.195	1.081	1.309	1	1.042	Uncharacterized conserved protein	CYT	6	48	17.5	High
A0A377WEG6	0.803092	-0.316363	0.01777	down	yes	0.987	1.229	1.199	1.259	1	0.974	7-cyano-7-deazaguanine synthase	CYT	7	33	33	High
A0A332KL65	0.907057	-0.140735	0.2145	no change	no	1.054	1.162	1.188	1.137	1	1.109	Copper ABC transporter substrate-binding protein	CYT	2	30	12.9	High
A0A060VG85	0.84975	-0.23489	0.0931	no change	no	1.018	1.198	1.255	1.142	1	1.036	N-acyl-L-amino acid amidohydrolase	CYT	1	4	42.5	High
W8VI27	1.05566	0.078143	0.7289	no change	no	1.138	1.078	1.014	1.141	1	1.276	Arabinose operon regulatory protein	CYT	1	6	33.5	High
A0A0H3GGD2	0.683511	-0.548964	0.4097	down	no	0.8995	1.316	0.926	1.705	1	0.799	Methylenetetrahydrofolate reductase	CYT	1	63	33.1	High
A0A486E3G8	0.896404	-0.157779	0.3589	no change	no	1.047	1.168	1.259	1.077	1	1.094	Transaldolase	CYT	8	60	35.5	High
A0A4U9ECQ2	0.896404	-0.157779	0.2906	no change	no	1.047	1.168	1.239	1.098	1	1.095	rRNA small subunit methyltransferase H	CYT	9	44	34.8	High
A0A330XSR6	0.827558	-0.273068	0.006012	down	yes	1.003	1.212	1.228	1.196	1	1.006	Beta sliding clamp	CYT	12	41	40.4	High
A0A485HG65	0.93281	-0.100345	0.4423	no change	no	1.069	1.146	1.187	1.104	1	1.138	Glycogen debranching enzyme	CYT	10	21	73.5	High
A0A1S8Y4E8	0.893162	-0.163006	0.1084	no change	no	1.045	1.17	1.168	1.173	1	1.09	Pyrimidine utilization regulatory protein R	CYT	3	17	23.5	High
A0A0H3GRA1	1.01914	0.027357	0.9136	no change	no	1.118	1.097	1.216	0.978	1	1.235	Fatty acid oxidation complex subunit alpha	CYT	1	2	77.4	High
A0A3F3B5A2	0.889078	-0.169617	0.3076	no change	no	1.042	1.172	1.259	1.086	1	1.084	Lipoprotein	CYT	3	79	28.8	High
W8VEK9	0.921875	-0.117357	0.4523	no change	no	1.062	1.152	1.076	1.228	1	1.123	Sulfite reductase [nadph] flavoprotein alpha-component	CYT	6	68	17.4	High
A0A383KD15	0.845	-0.242977	0.2869	no change	no	1.014	1.2	1.329	1.072	1	1.029	D-3-phosphoglycerate dehydrogenase	CYT	1	9	45.2	High
A0A2X3ESF5	0.791262	-0.337772	0.1274	down	no	0.978	1.236	1.335	1.136	1	0.956	Membrane protein	CYT	1	4	25.2	High
A0A0J4RE30	0.803993	-0.314744	0.003875	down	yes	0.9865	1.227	1.233	1.22	1	0.973	ABC transporter substrate-binding protein	CYT	1	3	36.4	High
A0A1S8YBG5	0.932751	-0.100436	0.3974	no change	no	1.068	1.145	1.169	1.121	1	1.136	Formate dehydrogenase subunit alpha	CYT	1	56	81.1	High
J2X6Q6	0.797319	-0.326771	0.04275	down	yes	0.9815	1.231	1.281	1.181	1	0.963	Phospho-2-dehydro-3-deoxyheptonate aldolase	CYT	10	38	42.2	High
A0A4S2ZBZ7	0.804649	-0.313568	0.2196	down	no	0.9865	1.226	1.361	1.091	1	0.973	Twin-arginine translocase subunit TatE	CYT	4	49	7.2	High
A0A367NSN4	0.843333	-0.245825	0.497	no change	no	1.012	1.2	0.972	1.427	1	1.024	Phosphate acetyltransferase (Fragment)	CYT	1	56	67.9	High
A0A0J4XR00	0.926829	-0.109624	0.3487	no change	no	1.064	1.148	1.178	1.119	1	1.127	Formate hydrogenlyase subunit 6	CYT	8	42	20.5	High
A0A378G7K5	0.783871	-0.351312	0.2466	down	no	0.972	1.24	1.403	1.077	1	0.944	Outer membrane stress sensor protease DegS	CYT	3	9	39.3	High
A0A0H3H3B8	0.920139	-0.120076	0.464	no change	no	1.06	1.152	1.234	1.07	1	1.121	Helix-turn-helix motif-containing protein	CYT	1	8	21.2	High
A0A2W0RNW7	0.868977	-0.20261	0.0348	no change	yes	1.028	1.183	1.175	1.191	1	1.057	Thymidylate kinase	CYT	8	54	23.5	High
A0A0E1CBE4	0.850209	-0.23411	0.008559	no change	yes	1.016	1.195	1.19	1.199	1	1.032	Mannonate dehydratase	CYT	7	20	47.8	High
A0A377V2Q3	0.848662	-0.236738	0.1964	no change	no	1.015	1.196	1.29	1.103	1	1.031	Chromosome partition protein MukF	CYT	8	26	64.1	High
A0A0C7KDZ8	0.848662	-0.236738	0.08221	no change	no	1.015	1.196	1.249	1.143	1	1.031	3-oxoacyl-[acyl-carrier-protein] reductase FabG	CYT	4	18	27.3	High
A0A377VHR0	0.879252	-0.185652	0.05445	no change	no	1.034	1.176	1.167	1.184	1	1.067	6-phosphogluconate dehydrogenase, decarboxylating	CYT	3	53	51.4	High
A0A331MXN3	0.823432	-0.280278	0.1651	down	no	0.998	1.212	1.311	1.112	1	0.996	50S ribosomal protein L33	CYT	1	27	6.4	High
A0A378CWZ5	0.888889	-0.169925	0.2092	no change	no	1.04	1.17	1.229	1.112	1	1.081	GNAT family acetyltransferase	CYT	2	21	20.5	High
A0A486JX13	0.843907	-0.244845	0.02535	no change	yes	1.011	1.198	1.226	1.17	1	1.023	UDP-N-acetylmuramate--L-alanine ligase	CYT	10	28	53.4	High
A0A0H3GIN5	0.840833	-0.250108	0.0105	no change	yes	1.009	1.2	1.217	1.182	1	1.018	Putative dehydrogenase	CYT	4	12	35.5	High
A0A0J4THY1	0.862563	-0.213298	0.1101	no change	no	1.023	1.186	1.132	1.24	1	1.047	Dipeptide transport system permease DppB	CYT	3	10	33.8	High
A0A2U0N934	0.887179	-0.172702	0.5653	no change	no	1.038	1.17	0.981	1.36	1	1.077	GTP-binding protein (Fragment)	CYT	1	90	24.5	High
A0A447RSE9	0.833887	-0.262076	0.1252	no change	no	1.004	1.204	1.126	1.282	1	1.009	Ribosome-binding factor A	CYT	6	50	30.9	High
A0A286QXU1	0.905091	-0.143866	0.2601	no change	no	1.049	1.159	1.21	1.108	1	1.098	DNA gyrase subunit A (Fragment)	CYT	1	48	20.8	High
A0A333FMN3	0.966132	-0.049708	0.7204	no change	no	1.084	1.122	1.08	1.164	1	1.167	Translational regulator CsrA	CYT	2	68	7.1	High
A0A0E1CDN4	1.01277	0.018312	0.9239	no change	no	1.11	1.096	1.026	1.165	1	1.219	Amelogenin	CYT	1	4	20	High
A0A060VRU8	0.853782	-0.228061	0.1915	no change	no	1.016	1.19	1.277	1.102	1	1.033	Anthranilate phosphoribosyltransferase	CYT	6	36	56.6	High
A0A0E1GY42	0.879046	-0.185989	0.06254	no change	no	1.032	1.174	1.192	1.156	1	1.065	Pectinesterase	CYT	10	27	45.5	High
A0A210VMI8	0.938489	-0.091589	0.5424	no change	no	1.068	1.138	1.069	1.206	1	1.135	Galactose-1-phosphate uridylyltransferase	CYT	8	26	39.5	High
A0A0E1CC05	0.844482	-0.243862	0.04782	no change	yes	1.01	1.196	1.155	1.237	1	1.02	Bis(5'-adenosyl)-triphosphatase	CYT	6	49	21.4	High
A0A0E1CIM5	0.853782	-0.228061	0.01214	no change	yes	1.016	1.19	1.2	1.18	1	1.033	Nuclease SbcCD subunit D	CYT	4	17	44.9	High
A0A383K8B8	0.864751	-0.209644	0.4494	no change	no	1.023	1.183	1.013	1.353	1	1.046	Phosphotransferase system, lactose/cellobiose-specific IIB subunit	CYT	1	9	13.3	High
A0A330RZZ9	0.814145	-0.296643	0.002552	down	yes	0.99	1.216	1.221	1.21	1	0.98	Protein SlyX	CYT	1	15	8.4	High
A0A483J6R7	0.89433	-0.161121	0.2615	no change	no	1.041	1.164	1.096	1.232	1	1.082	UPF0231 protein ETE67_04045	CYT	1	6	14.1	High
A0A2X3GWK0	0.759377	-0.397111	0.316	down	no	0.9515	1.253	1.476	1.031	1	0.903	Ubiquinol oxidase subunit 2	CYT	6	28	34.8	High
A0A377WUJ1	1	0	0.9971	no change	no	1.102	1.102	1.033	1.171	1	1.205	GNAT family acetyltransferase YiiD	CYT	3	23	40.2	High
A0A331QE37	0.822994	-0.281046	0.166	down	no	0.995	1.209	1.109	1.309	1	0.99	Inner membrane protein	CYT	1	6	18.5	Medium
W8UHE7	0.852101	-0.230904	0.3732	no change	no	1.014	1.19	1.345	1.036	1	1.028	Conserved protein/domain typically associated with flavoprotein oxygenase, DIM6/NTAB family protein	CYT	5	44	23.7	High
A0A0C7K933	0.9	-0.152003	0.2338	no change	no	1.044	1.16	1.107	1.212	1	1.088	D-malate degradation protein R	CYT	3	13	33.1	High
A0A378ECN5	0.943563	-0.08381	0.6764	no change	no	1.07	1.134	1.248	1.021	1	1.14	Aminotransferase	CYT	3	10	39.6	High
A0A331Q496	0.882152	-0.180901	0.2728	no change	no	1.033	1.171	1.257	1.085	1	1.066	N-succinylarginine dihydrolase	CYT	1	4	49.8	High
A0A0E1C765	0.859072	-0.219149	0.1945	no change	no	1.018	1.185	1.27	1.1	1	1.036	Alpha-1,4 glucan phosphorylase	CYT	26	39	96.4	High
J2LR10	0.920663	-0.119256	0.4135	no change	no	1.056	1.147	1.078	1.216	1	1.112	Murein hydrolase B	CYT	3	14	44.9	High
A0A1C3PW09	0.920663	-0.119256	0.2565	no change	no	1.056	1.147	1.158	1.136	1	1.113	Universal stress protein	CYT	2	23	16.2	High
A0A0C7KH46	0.909012	-0.137629	0.503	no change	no	1.049	1.154	1.274	1.034	1	1.098	HTH-type transcriptional repressor CytR	CYT	2	6	46.1	High
A0A378B1J2	0.812346	-0.299834	0.1989	down	no	0.987	1.215	1.334	1.095	1	0.974	Protein HflC	CYT	13	50	37.6	High
A0A4Q2GTC1	0.838063	-0.254869	0.0518	no change	no	1.004	1.198	1.152	1.243	1	1.009	Alkene reductase (Fragment)	CYT	1	85	10.3	High
A0A3F3C053	0.771521	-0.374224	0.1726	down	no	0.959	1.243	1.373	1.113	1	0.918	tRNA (cytidine/uridine-2'-O-)-methyltransferase TrmJ	CYT	4	27	26.8	High
A0A0E1CKP9	0.931579	-0.10225	0.3329	no change	no	1.062	1.14	1.136	1.143	1	1.123	Uncharacterized protein	CYT	3	50	11.9	High
W9BEQ3	0.780744	-0.357078	0.03447	down	yes	0.965	1.236	1.274	1.198	1	0.93	Chaperone protein HtpG	CYT	34	61	72	High
A0A235RYN2	0.863675	-0.21144	0.01743	no change	yes	1.02	1.181	1.173	1.189	1	1.04	3-dehydroquinate synthase	CYT	10	41	39.2	High
A0A377UV29	0.92901	-0.106235	0.454	no change	no	1.06	1.141	1.204	1.078	1	1.121	Stomatin/prohibitin-family membrane protease subunit YbbK	CYT	7	37	50.6	High
A0A2L0KSW1	0.886033	-0.174568	0.1289	no change	no	1.034	1.167	1.127	1.207	1	1.069	Oligopeptide ABC transporter permease OppB	CYT	3	14	33.4	High
A0A378EEV7	0.855818	-0.224624	0.3509	no change	no	1.015	1.186	1.045	1.326	1	1.03	Sulfate transport system permease protein CysW	CYT	1	10	32.8	High
A0A2X3BYK7	0.890893	-0.166675	0.1644	no change	no	1.037	1.164	1.21	1.118	1	1.074	50S ribosomal protein L21	CYT	2	8	31.3	High
A0A2L1BT77	0.929825	-0.10497	0.3199	no change	no	1.06	1.14	1.125	1.155	1	1.119	Stringent starvation protein A	CYT	1	61	24.2	High
J2E0L3	0.869159	-0.202308	0.3302	no change	no	1.023	1.177	1.295	1.059	1	1.047	DNA topoisomerase 4 subunit A	CYT	10	29	86.5	High
A0A422YWJ4	0.919721	-0.120732	0.2757	no change	no	1.054	1.146	1.114	1.179	1	1.107	Pyridoxal kinase PdxY	CYT	9	51	30.8	High
A0A0J4XRL2	0.842546	-0.247173	0.1581	no change	no	1.006	1.194	1.279	1.109	1	1.012	Multidrug resistance efflux pump	CYT	4	14	39.3	High
A0A0W8ANS9	0.880342	-0.183864	0.2074	no change	no	1.03	1.17	1.24	1.1	1	1.06	Cation efflux system protein CusC	CYT	3	7	52.9	High
A0A377TTQ0	0.911381	-0.133873	0.4043	no change	no	1.049	1.151	1.067	1.235	1	1.098	LysR family transcriptional regulator	CYT	1	3	39.9	High
A0A377UZB8	0.85257	-0.230111	0.5219	no change	no	1.012	1.187	0.96	1.414	1	1.024	Sugar ABC transporter	CYT	1	65	42.6	High
A0A377X4W7	0.741093	-0.432274	0.2013	down	no	0.936	1.263	1.101	1.425	1	0.872	Osmosensitive K+ channel histidine kinase KdpD	CYT	1	1	84.6	High
A0A0E1CMS0	0.750398	-0.414272	0.07812	down	no	0.9425	1.256	1.33	1.183	1	0.885	Mechanosensitive ion channel	CYT	5	8	128.8	High
A0A378FW16	0.733833	-0.446477	0.4212	down	no	0.9305	1.268	1.598	0.939	1	0.861	Rhodanese-related sulfurtransferase	CYT	4	31	17.8	High
A0A4S4Q991	1.02394	0.034133	0.8815	no change	no	1.112	1.086	0.985	1.188	1	1.224	Transcriptional regulator	CYT	2	12	24.6	High
A0A486KXF3	0.806081	-0.311004	0.04318	down	yes	0.981	1.217	1.17	1.264	1	0.962	Aspartate aminotransferase family protein	CYT	1	29	53.7	High
V0B5P1	0.850168	-0.23418	0.007973	no change	yes	1.01	1.188	1.176	1.2	1	1.021	5'-deoxynucleotidase HMPREF1619_02112	CYT	4	46	22.7	High
A0A060VDL3	0.837793	-0.255335	0.343	no change	no	1.002	1.196	1.353	1.039	1	1.005	Glutathione-regulated potassium-efflux system protein KefC	CYT	2	3	67.3	High
A0A483S7R2	0.903813	-0.145904	0.3155	no change	no	1.043	1.154	1.083	1.224	1	1.087	Trigger factor	CYT	1	69	48.1	High
A0A169G8X3	0.940813	-0.088021	0.4319	no change	no	1.065	1.132	1.154	1.11	1	1.13	Protein FdhE homolog	CYT	8	45	34.6	High
A0A060VQR5	0.917103	-0.124844	0.2941	no change	no	1.051	1.146	1.103	1.19	1	1.103	Ribosomal protein L11 methyltransferase	CYT	6	31	31.9	High
A0A378GBH5	0.910435	-0.135372	0.413	no change	no	1.047	1.15	1.239	1.062	1	1.095	UPF0482 protein NCTC11685_06836	CYT	3	30	14.5	High
A0A0J4XH07	0.907118	-0.140638	0.3159	no change	no	1.045	1.152	1.085	1.218	1	1.09	Pimeloyl-[acyl-carrier protein] methyl ester esterase	CYT	3	23	28.1	High
A0A377ZP67	0.820215	-0.285925	0.1703	down	no	0.99	1.207	1.309	1.104	1	0.98	RNA-binding protein Hfq	CYT	4	32	14.5	High
A0A1S9BNZ9	1.02302	0.032835	0.8756	no change	no	1.111	1.086	1.177	0.994	1	1.222	Aldehyde-activating protein	CYT	2	14	16.1	High
A0A333FEL1	0.978378	-0.031536	0.8179	no change	no	1.086	1.11	1.072	1.148	1	1.171	Pyruvate formate-lyase	CYT	1	21	85.2	High
A0A2X3D827	0.85473	-0.22646	0.01125	no change	yes	1.012	1.184	1.198	1.171	1	1.025	Tryptophanyl-tRNA synthetase	CYT	1	68	16.4	High
A0A0H3GUS2	0.902946	-0.147288	0.262	no change	no	1.042	1.154	1.213	1.095	1	1.084	Glucuronic acid transferase	CYT	1	2	42.6	High
A0A332AQX6	0.823505	-0.280151	0.001726	down	yes	0.9915	1.204	1.202	1.207	1	0.983	Bifunctional polymyxin resistance protein ArnA	CYT	12	26	74	High
V0B480	0.930519	-0.103893	0.4096	no change	no	1.058	1.137	1.086	1.188	1	1.115	Peptide deformylase	CYT	8	71	19.3	High
A0A0E1CBA7	0.927129	-0.109158	0.4589	no change	no	1.056	1.139	1.211	1.067	1	1.112	Ribonuclease PH	CYT	8	52	26.9	High
W8UPW9	0.852321	-0.230532	0.02602	no change	yes	1.01	1.185	1.158	1.212	1	1.02	Acetyltransferase	CYT	1	6	16.8	High
A0A2X3CA22	0.900433	-0.151309	0.643	no change	no	1.04	1.155	1.364	0.946	1	1.08	Zinc transporter	CYT	1	12	8.5	High
A0A2X3F6K9	0.869676	-0.20145	0.04855	no change	yes	1.021	1.174	1.202	1.146	1	1.042	Phosphatidylserine decarboxylase proenzyme	CYT	4	32	35.5	High
A0A486D6Y7	0.897924	-0.155335	0.1148	no change	no	1.038	1.156	1.134	1.177	1	1.076	Elongation factor G	CYT	1	60	77.4	High
A0A2L1C1P7	0.88488	-0.176447	0.3019	no change	no	1.03	1.164	1.072	1.255	1	1.061	ABC transporter domain-containing protein	CYT	13	40	67.6	High
A0A447RWL8	0.924561	-0.113159	0.4475	no change	no	1.054	1.14	1.066	1.213	1	1.108	Peptidyl-prolyl cis-trans isomerase	PLA	4	52	22.4	High
A0A0J4VJU7	0.826811	-0.274371	0.002991	down	yes	0.993	1.201	1.21	1.192	1	0.986	Potassium transporter peripheral membrane protein	CYT	6	19	50.2	High
W8V5C7	0.853041	-0.229314	0.07988	no change	no	1.01	1.184	1.132	1.235	1	1.019	Uncharacterized protein	CYT	1	24	9.2	High
A0A4T2EVH5	0.839061	-0.253152	0.2777	no change	no	1.001	1.193	1.323	1.063	1	1.002	EAL domain-containing protein	CYT	1	7	25.6	High
A0A2S6E960	0.906957	-0.140895	0.4639	no change	no	1.043	1.15	1.039	1.26	1	1.086	Hydroxyacylglutathione hydrolase	CYT	9	35	28.5	High
A0A2S6EIX8	0.874359	-0.193702	0.1368	no change	no	1.023	1.17	1.227	1.114	1	1.046	4-diphosphocytidyl-2-C-methyl-D-erythritol kinase	CYT	7	39	30.7	High
A0A486CQ51	0.834728	-0.260622	0.0071	no change	yes	0.9975	1.195	1.211	1.178	1	0.995	2,3,4,5-tetrahydropyridine-2,6-dicarboxylate N-succinyltransferase	CYT	8	46	29.8	High
A0A447RJL0	0.896194	-0.158117	0.4857	no change	no	1.036	1.156	1.291	1.02	1	1.073	Anthranilate synthase	CYT	1	54	24.9	High
A0A485UQB8	0.902778	-0.147557	0.4718	no change	no	1.04	1.152	1.032	1.271	1	1.081	Beta-lactamase	CYT	2	25	35.3	High
A0A0E1CIL9	0.870307	-0.200403	0.4583	no change	no	1.02	1.172	1.007	1.338	1	1.041	Muconate cycloisomerase	CYT	1	4	41.5	High
A0A378BWU1	0.87105	-0.199172	0.0949	no change	no	1.02	1.171	1.125	1.217	1	1.04	Dipeptide-binding ABC transporter	CYT	20	71	56.7	High
A0A0E1CGJ4	0.866269	-0.207113	0.1478	no change	no	1.017	1.174	1.24	1.108	1	1.034	Formate-dependent phosphoribosylglycinamide formyltransferase	CYT	4	32	63.5	High
A0A0J4W3X6	0.951872	-0.071161	0.6676	no change	no	1.068	1.122	1.036	1.208	1	1.135	UPF0234 protein BANRA_01009	CYT	11	46	25	High
A0A2W0NX92	0.849662	-0.235039	0.1318	no change	no	1.006	1.184	1.255	1.112	1	1.012	UvrABC system protein B	CYT	15	36	76	High
A0A378ALK4	0.868601	-0.203235	0.07234	no change	no	1.018	1.172	1.213	1.132	1	1.035	Histidine ABC transporter	CYT	6	25	33.9	High
A0A0E1CFK1	1.01472	0.021081	0.8911	no change	no	1.103	1.087	1.095	1.079	1	1.206	D-mannonate oxidoreductase	CYT	3	5	54.1	High
A0A377XRG0	0.830686	-0.267626	0.3518	no change	no	0.9935	1.196	1.365	1.028	1	0.987	Pyruvate dehydrogenase	CYT	2	35	5.6	High
A0A060VTK7	0.913462	-0.130584	0.2865	no change	no	1.045	1.144	1.092	1.195	1	1.09	Corrinoid adenosyltransferase	CYT	5	31	21.9	High
A0A0J2GM84	0.858234	-0.220557	0.1054	no change	no	1.011	1.178	1.12	1.235	1	1.023	Exu regulon transcriptional regulator	CYT	2	14	30	High
A0A378BBH1	0.804204	-0.314366	0.1409	down	no	0.9755	1.213	1.31	1.116	1	0.951	Cobalamin biosynthesis protein CbiG	CYT	5	10	64.8	High
A0A0C7K8Y4	0.832915	-0.26376	0.1142	no change	no	0.9945	1.194	1.267	1.12	1	0.989	Carbamoyltransferase HypF	CYT	6	13	79.7	High
A0A0H3GVY6	0.953571	-0.068587	0.5985	no change	no	1.068	1.12	1.073	1.167	1	1.137	Oxygen-dependent coproporphyrinogen-III oxidase	CYT	2	8	34.2	High
A0A1Y0Q2H3	0.889465	-0.168991	0.2484	no change	no	1.03	1.158	1.085	1.231	1	1.061	30S ribosomal protein S2	CYT	1	66	26.7	High
W8UBG6	0.915937	-0.12668	0.3285	no change	no	1.046	1.142	1.082	1.202	1	1.091	50S ribosomal protein L3	CYT	2	65	22.2	High
A0A0E1CK05	0.919298	-0.121395	0.4594	no change	no	1.048	1.14	1.228	1.051	1	1.096	Ribosomal RNA small subunit methyltransferase C	CYT	8	41	38	High
A0A2X3CCG3	0.90925	-0.137252	0.5691	no change	no	1.042	1.146	1.292	0.999	1	1.085	Corrinoid adenosyltransferase	CYT	1	48	8.5	High
A0A422VVW4	0.94055	-0.088423	0.4509	no change	no	1.06	1.127	1.167	1.087	1	1.12	Cupin fold metalloprotein, WbuC family	CYT	2	16	17.9	High
A0A383K8C4	0.97027	-0.043541	0.7213	no change	no	1.077	1.11	1.128	1.091	1	1.154	Iron-dependent peroxidase	CYT	1	6	33.3	High
A0A2X3KM08	0.8821	-0.180986	0.03346	no change	yes	1.025	1.162	1.156	1.168	1	1.05	Inner membrane protein	CYT	2	7	53.3	High
A0A4U9AAN1	0.891003	-0.166497	0.09995	no change	no	1.03	1.156	1.125	1.187	1	1.06	LppC putative lipoprotein	CYT	15	29	75.3	High
A0A0C7KES1	0.919227	-0.121506	0.1934	no change	no	1.047	1.139	1.131	1.147	1	1.094	Glucans biosynthesis protein D	PLA	14	26	70.3	High
A0A331MP30	0.904181	-0.145316	0.3983	no change	no	1.038	1.148	1.052	1.245	1	1.076	UPF0325 protein SAMEA4364698_03420	CYT	8	58	15.2	High
A0A0E1CIB4	0.846284	-0.240787	0.001326	no change	yes	1.002	1.184	1.191	1.178	1	1.003	HTH lacI-type domain-containing protein	CYT	7	25	41.8	High
A0A486K9I0	0.914186	-0.129441	0.1702	no change	no	1.044	1.142	1.155	1.129	1	1.089	Lipoprotein yajI	CYT	1	5	21.2	High
A0A331GL30	0.924296	-0.113574	0.5034	no change	no	1.05	1.136	1.231	1.042	1	1.1	Universal stress protein F	CYT	1	8	15.8	High
A0A377XA48	0.822769	-0.281441	0.218	down	no	0.9865	1.199	1.318	1.08	1	0.973	Cardiolipin synthase A	CYT	7	19	55.4	High
A0A2A2SQ73	0.865927	-0.207683	0.4958	no change	no	1.014	1.171	1.36	0.982	1	1.029	Histidine kinase	CYT	1	2	119.5	High
A0A1W1K7F8	0.873928	-0.194414	0.02506	no change	yes	1.019	1.166	1.18	1.153	1	1.039	Zinc import ATP-binding protein ZnuC	CYT	5	26	27.9	High
W8UZA0	0.815461	-0.294312	0.088	down	no	0.981	1.203	1.271	1.135	1	0.962	NADH-dependent dehydrogenase	CYT	9	33	38.8	High
A0A169NW17	0.85399	-0.227709	0.1825	no change	no	1.006	1.178	1.263	1.092	1	1.011	Allophanate hydrolase 2 subunit 2	CYT	5	21	34.2	High
A0A0H3GK51	0.76129	-0.393481	0.08673	down	no	0.944	1.24	1.165	1.314	1	0.888	Putative helix-turn-helix regulatory protein	CYT	2	12	21.7	High
A0A060VHV5	0.816556	-0.292377	0.1673	down	no	0.9815	1.202	1.304	1.1	1	0.963	tRNA pseudouridine synthase D	CYT	9	38	39.1	High
W8UBH9	0.878657	-0.186627	0.06998	no change	no	1.021	1.162	1.196	1.129	1	1.042	50S ribosomal protein L6	CYT	1	79	18.8	High
A0A0J4XR79	0.823726	-0.279764	0.2178	down	no	0.986	1.197	1.315	1.079	1	0.972	Dicarboxylate/amino acid:cation (Na+ or H+) symporter family transporter	CYT	4	20	48.8	High
A0A447RIK7	0.87543	-0.191937	0.06901	no change	no	1.019	1.164	1.129	1.199	1	1.039	Putative inner membrane protein	CYT	4	15	52.5	High
A0A3P4IRN3	0.928445	-0.107111	0.3239	no change	no	1.051	1.132	1.096	1.168	1	1.102	Putative protease YdcP	CYT	1	2	75.2	High
A0A332NG06	0.823726	-0.279764	0.1168	down	no	0.986	1.197	1.119	1.275	1	0.972	5-keto-4-deoxy-D-glucarate aldolase	CYT	2	10	27.3	High
A0A170GRB6	0.900697	-0.150886	0.1941	no change	no	1.034	1.148	1.1	1.195	1	1.069	Glycerol dehydrogenase	CYT	1	48	38.7	High
B5XZ02	0.861775	-0.214617	0.05016	no change	no	1.01	1.172	1.208	1.135	1	1.019	Branched-chain-amino-acid aminotransferase	CYT	12	63	33.9	High
W8UD68	0.869751	-0.201325	0.02934	no change	yes	1.015	1.167	1.189	1.145	1	1.03	Cysteine sulfinate desulfinase	CYT	7	28	46.3	High
A0A0J4W4I4	0.887543	-0.172111	0.03697	no change	yes	1.026	1.156	1.16	1.152	1	1.051	Deoxyguanosinetriphosphate triphosphohydrolase	CYT	4	12	59	High
A0A0E1CKY2	0.783729	-0.351574	0.02376	down	yes	0.9585	1.223	1.224	1.222	1	0.917	Aspartate carbamoyltransferase	CYT	6	25	35.2	High
A0A485U556	0.767828	-0.381145	0.2833	down	no	0.9475	1.234	1.424	1.044	1	0.895	Malate dehydrogenase	CYT	1	48	37.8	High
A0A378F555	0.820952	-0.284631	0.07146	down	no	0.9835	1.198	1.14	1.257	1	0.967	Cro/CI family transcriptional regulator	CYT	1	5	23.3	High
A6TF25	0.876936	-0.189456	0.1263	no change	no	1.019	1.162	1.109	1.215	1	1.038	33 kDa chaperonin	CYT	5	57	32.6	High
W8UUN4	0.913158	-0.131064	0.3427	no change	no	1.041	1.14	1.071	1.209	1	1.082	SSU ribosomal protein S22P	CYT	3	48	6.7	High
A0A0E1CAB9	0.845178	-0.242673	0.001103	no change	yes	0.999	1.182	1.188	1.176	1	0.998	Anti-sigma-E factor RseA	CYT	3	19	25.4	High
A0A377X309	0.825796	-0.276143	0.1221	down	no	0.986	1.194	1.273	1.115	1	0.972	2-oxoglutarate dehydrogenase E1 component	CYT	20	30	105.1	High
A0A2S6EG15	0.852167	-0.230793	0.2179	no change	no	1.003	1.177	1.079	1.275	1	1.006	Alpha/beta hydrolase	CYT	5	35	27.2	High
A0A0H3GR76	0.892361	-0.1643	0.1041	no change	no	1.028	1.152	1.186	1.119	1	1.056	HIT domain-containing protein	CYT	3	44	13.1	High
A0A378FL24	0.915641	-0.127145	0.1537	no change	no	1.042	1.138	1.144	1.131	1	1.084	Phosphatase NagD	CYT	5	21	29	High
A0A1W1KMK3	0.841216	-0.249451	0.2546	no change	no	0.996	1.184	1.302	1.065	1	0.992	DNA repair protein RadA	CYT	6	14	49.4	High
J2E7Q2	0.840794	-0.250176	0.02652	no change	yes	0.9955	1.184	1.215	1.153	1	0.991	Glutathione transporter ATP-binding protein	CYT	14	33	71.1	High
A0A0C7K8J9	0.843909	-0.244841	0.2436	no change	no	0.9975	1.182	1.294	1.069	1	0.995	Acetolactate synthase	CYT	2	29	59.9	High
A0A378AX44	0.893136	-0.163048	0.09858	no change	no	1.028	1.151	1.182	1.12	1	1.056	2-ketogluconate utilization repressor PtxS	CYT	1	8	41.4	High
A0A0E1CC73	0.871993	-0.197611	0.2441	no change	no	1.015	1.164	1.074	1.254	1	1.03	Universal stress protein	CYT	4	25	18.4	High
A0A2X3CXE6	0.836847	-0.256965	0.01717	no change	yes	0.9925	1.186	1.21	1.161	1	0.985	Maltose/maltodextrin import ATP-binding protein MalK	CYT	3	4	86.9	High
A0A0E1CFZ4	0.801902	-0.318501	0.31	down	no	0.9695	1.209	1.384	1.034	1	0.939	FAD:protein FMN transferase	CYT	2	9	37.8	High
A0A4V6J5K6	0.890625	-0.16711	0.04297	no change	yes	1.026	1.152	1.143	1.162	1	1.051	Glycerol-3-phosphate regulon repressor	CYT	9	33	28.2	High
A0A0C7KN00	0.948122	-0.076856	0.5546	no change	no	1.06	1.118	1.173	1.062	1	1.12	50S ribosomal protein L7/L12-serine acetyltransferase	CYT	5	31	22.1	High
A0A377VN68	0.884083	-0.177746	0.3194	no change	no	1.022	1.156	1.057	1.256	1	1.045	DNA-binding protein HU-beta	CYT	2	19	9.2	High
A0A2L0KKJ3	0.884083	-0.177746	0.4922	no change	no	1.022	1.156	0.996	1.317	1	1.043	Gamma-glutamylcyclotransferase	CYT	2	18	12.9	High
A0A2X3CJE4	0.842217	-0.247737	0.2657	no change	no	0.9955	1.182	1.303	1.06	1	0.991	Protein yhjK	CYT	2	3	76	High
A0A2S6EBS9	1.20121	0.264492	0.4918	up	no	1.188	0.989	0.842	1.136	1	1.377	PTS sugar transporter subunit IIB	CYT	1	15	10.8	High
A0A331K8M9	0.875862	-0.191224	0.2422	no change	no	1.016	1.16	1.074	1.247	1	1.032	4-hydroxybenzoyl-CoA thioesterase	CYT	4	31	15.5	High
A0A0J4X2B0	0.978182	-0.031825	0.7873	no change	no	1.076	1.1	1.119	1.08	1	1.151	BMC domain-containing protein	CYT	1	19	9.1	High
A0A0H3GQB5	0.885615	-0.175248	0.3207	no change	no	1.022	1.154	1.056	1.251	1	1.045	AbiEi_3_N domain-containing protein	CYT	1	5	28.5	High
A0A378BVP8	0.8099	-0.304184	0.03	down	yes	0.9735	1.202	1.232	1.171	1	0.947	Siroheme synthase	CYT	13	41	55.4	High
A0A486EJI3	0.849915	-0.23461	0.000972	no change	yes	0.9995	1.176	1.182	1.171	1	0.999	Phosphosugar isomerase	CYT	4	17	36.2	High
R4YCE8	0.733466	-0.447198	0.05294	down	no	0.9205	1.255	1.264	1.245	1	0.841	RhmA protein	CYT	1	3	29.5	High
A0A332HLN1	0.868557	-0.203308	0.3255	no change	no	1.011	1.164	1.281	1.046	1	1.022	Glycine dehydrogenase (decarboxylating)	CYT	19	28	104.5	High
A0A330ZVJ4	0.906223	-0.142063	0.2567	no change	no	1.034	1.141	1.082	1.2	1	1.068	2-dehydro-3-deoxyphosphooctonate aldolase	CYT	1	48	30.8	High
J2DJF4	0.965642	-0.05044	0.64	no change	no	1.068	1.106	1.083	1.13	1	1.135	Diaminopimelate decarboxylase	CYT	12	41	49.9	High
A0A0E1CQF7	0.85812	-0.220749	0.03573	no change	yes	1.004	1.17	1.202	1.138	1	1.008	UvrABC system protein A	CYT	29	43	103.9	High
Q6U5M1	0.847069	-0.239449	0.02525	no change	yes	0.997	1.177	1.148	1.206	1	0.994	Putative cytoplasmic protein	CYT	3	9	36.8	High
A0A2X3E7H0	0.893728	-0.162092	0.07408	no change	no	1.026	1.148	1.171	1.124	1	1.052	Ribosomal RNA small subunit methyltransferase D	CYT	2	10	28.7	High
A0A422YLQ7	0.863636	-0.211504	0.007049	no change	yes	1.007	1.166	1.155	1.178	1	1.014	HTH-type transcriptional regulator MetR	CYT	7	33	35.5	High
A0A377Z068	0.943649	-0.083677	0.5277	no change	no	1.055	1.118	1.057	1.179	1	1.111	PTS system protein	CYT	3	26	19	High
A0A1C3QD83	0.938448	-0.091652	0.5258	no change	no	1.052	1.121	1.048	1.194	1	1.105	Ribonuclease I	CYT	3	12	29.1	High
A0A378CUG1	0.953237	-0.069093	0.7057	no change	no	1.06	1.112	1.008	1.215	1	1.119	Lon protease	CYT	1	56	87.4	High
A0A0J4W3B5	0.796526	-0.328207	0.3145	down	no	0.963	1.209	1.39	1.028	1	0.926	Cytochrome bd-I ubiquinol oxidase subunit 1	CYT	10	21	58	High
A0A2U0N8Q5	0.882149	-0.180906	0.04142	no change	yes	1.018	1.154	1.132	1.175	1	1.037	ABC transporter substrate-binding protein	CYT	9	48	32.9	High
A0A0E1CLW7	0.869191	-0.202255	0.08017	no change	no	1.01	1.162	1.207	1.117	1	1.019	Glucose-1-phosphate thymidylyltransferase	CYT	6	26	32.9	High
A0A377TXZ9	0.915344	-0.127614	0.1969	no change	no	1.038	1.134	1.168	1.1	1	1.075	Cold-shock protein	CYT	4	24	18	High
A0A485Y182	0.885417	-0.175572	0.1275	no change	no	1.02	1.152	1.104	1.201	1	1.04	DarT domain-containing protein	CYT	1	8	25.3	High
A0A4V0G2N2	0.775143	-0.367465	0.3128	down	no	0.948	1.223	1.421	1.024	1	0.896	Transketolase	CYT	1	13	72	High
A0A377YW33	0.747987	-0.418915	0.2235	down	no	0.929	1.242	1.407	1.077	1	0.858	Phosphate transporter	CYT	3	7	55.8	High
A0A2X3FBH3	0.86994	-0.201013	0.4066	no change	no	1.01	1.161	1.306	1.016	1	1.019	Glutaminase	CYT	2	6	47.5	High
A0A485YB84	0.839831	-0.25183	0.6309	no change	no	0.991	1.18	1.515	0.844	1	0.982	Aminobenzoyl-glutamate utilization protein	CYT	3	41	42	High
A0A331N0A0	0.814799	-0.295483	0.3632	down	no	0.9745	1.196	1.383	1.008	1	0.949	DNA-directed RNA polymerase subunit beta	CYT	2	59	150.3	High
A0A2U0NP38	1.09056	0.125068	0.6122	no change	no	1.132	1.038	0.954	1.123	1	1.263	Glucose-6-phosphate dehydrogenase (Fragment)	CYT	1	76	27.6	High
A0A383KJ24	0.916961	-0.125068	0.1405	no change	no	1.038	1.132	1.14	1.124	1	1.077	Ribosome-recycling factor	CYT	1	16	20.7	High
A0A0E1C8Z8	0.872304	-0.197098	0.4583	no change	no	1.011	1.159	1.321	0.997	1	1.022	Acetyltransferase	CYT	1	5	20.4	High
A0A060VF01	0.830802	-0.267424	0.007118	no change	yes	0.9845	1.185	1.178	1.192	1	0.969	CsiR, transcriptional repressor of CsiD	CYT	2	11	26.1	High
C8T045	0.797017	-0.327317	0.04069	down	yes	0.962	1.207	1.241	1.173	1	0.924	DM13 domain-containing protein	CYT	6	42	18.8	High
A0A2L0KGQ4	0.9954	-0.006651	0.9848	no change	no	1.082	1.087	1.28	0.894	1	1.165	Uncharacterized protein	CYT	1	14	18	High
A0A377WBQ6	0.886087	-0.17448	0.128	no change	no	1.019	1.15	1.198	1.102	1	1.039	Protein HflK	CYT	17	50	45.6	High
A0A332NQ50	0.895105	-0.159871	0.3935	no change	no	1.024	1.144	1.253	1.036	1	1.049	Aspartate ammonia-lyase	CYT	11	35	52	High
A0A0J4XEG4	0.880312	-0.183913	0.1874	no change	no	1.015	1.153	1.221	1.085	1	1.031	GntR family transcriptional regulator	CYT	2	10	26.3	High
A0A1W1KKU9	0.963768	-0.053242	0.5912	no change	no	1.064	1.104	1.117	1.092	1	1.127	Ribosomal RNA small subunit methyltransferase J	CYT	4	29	28.3	High
A0A2X3H0V9	0.878683	-0.186586	0.2178	no change	no	1.014	1.154	1.077	1.232	1	1.029	3-oxoacyl-ACP reductase	CYT	1	8	25.7	High
W1DY80	0.788366	-0.343062	0.2293	down	no	0.9555	1.212	1.356	1.069	1	0.911	Lipoprotein	CYT	10	76	30.9	High
A0A1C3Q0V2	0.950495	-0.073249	0.5991	no change	no	1.056	1.111	1.042	1.18	1	1.112	1,6-dihydroxycyclohexa-2,4-diene-1-carboxyla te dehydrogenase	CYT	5	34	25.7	High
A0A060VK37	0.851709	-0.231567	0.1869	no change	no	0.9965	1.17	1.257	1.082	1	0.993	Dihydrolipoyllysine-residue succinyltransferase component of 2-oxoglutarate dehydrogenase complex	CYT	13	34	44.2	High
W8UM12	0.873702	-0.194786	0.1771	no change	no	1.01	1.156	1.086	1.227	1	1.021	Thioredoxin	CYT	12	74	32	High
A0A2L0KF05	0.867241	-0.205495	0.4527	no change	no	1.006	1.16	1.328	0.993	1	1.011	PhzF family phenazine biosynthesis protein	CYT	7	37	29.5	High
A0A2L0KSN7	0.857633	-0.221568	0.1778	no change	no	1	1.166	1.248	1.085	1	1	Glutamyl-tRNA reductase	CYT	6	20	46.3	High
A0A336IVZ3	0.90837	-0.138648	0.08568	no change	no	1.031	1.135	1.125	1.145	1	1.062	D-lactate dehydrogenase	CYT	1	17	35	High
A0A343IRH3	0.857204	-0.222289	0.09794	no change	no	0.9995	1.166	1.223	1.11	1	0.999	Transcriptional regulator	CYT	2	15	24.3	High
A0A0E1CLH7	0.909171	-0.137376	0.4485	no change	no	1.031	1.134	1.029	1.239	1	1.063	Arginine-binding protein	CYT	11	55	27.3	High
A0A377XK19	0.869603	-0.201572	0.003043	no change	yes	1.007	1.158	1.153	1.162	1	1.014	Phosphoglycolate phosphatase	CYT	2	41	27.4	High
A0A1S8YAC1	0.82197	-0.282843	0.2353	down	no	0.9765	1.188	1.311	1.064	1	0.953	Transcriptional regulator HexR	CYT	3	16	33.3	High
A0A377WCB5	0.932143	-0.101377	0.5346	no change	no	1.044	1.12	1.028	1.211	1	1.088	Thiamin ABC transporter	PLA	10	43	36.3	High
A0A331BKR2	0.90493	-0.144123	0.3588	no change	no	1.028	1.136	1.223	1.049	1	1.056	50S ribosomal protein L7/L12	CYT	1	82	12.3	High
A0A336IQI7	0.776683	-0.364602	0.05309	down	no	0.946	1.218	1.181	1.254	1	0.892	ATP-dependent protease subunit HslV	CYT	1	40	19	High
A0A2X3D6F2	0.91844	-0.122743	0.1748	no change	no	1.036	1.128	1.154	1.103	1	1.073	Outer membrane protein A	CYT	3	14	32.4	High
A0A0H3H0Z6	0.868739	-0.203005	0.4556	no change	no	1.006	1.158	1.323	0.992	1	1.011	Putative porin	CYT	4	26	18.6	High
A0A0E1CEX1	0.86391	-0.211046	0.5298	no change	no	1.003	1.161	1.37	0.952	1	1.007	UPF0370 protein KPNJ1_01528	CYT	1	21	8.2	High
A0A0E1CF23	0.871972	-0.197646	0.07503	no change	no	1.008	1.156	1.198	1.114	1	1.017	Sulfate transporter CysZ	CYT	1	6	30.1	High
A0A378GCV7	0.855489	-0.225179	0.1868	no change	no	0.9975	1.166	1.252	1.081	1	0.995	3'-to-5' exoribonuclease RNase R	CYT	1	32	30.3	High
A0A486QS05	0.889083	-0.16961	0.1897	no change	no	1.018	1.145	1.083	1.207	1	1.037	3-phosphoshikimate 1-carboxyvinyltransferase	CYT	2	59	46.1	High
A0A330Q2M3	0.952166	-0.070715	0.6574	no change	no	1.055	1.108	1.022	1.195	1	1.111	GntR family transcriptional regulator	CYT	3	18	26.2	High
A0A377WA04	0.909091	-0.137504	0.08717	no change	no	1.03	1.133	1.122	1.144	1	1.061	3-oxoacyl-ACP reductase	CYT	4	17	30.2	High
A0A081IEM8	0.854631	-0.226626	0.144	no change	no	0.9965	1.166	1.239	1.094	1	0.993	NAD(P)-dependent alcohol dehydrogenase	CYT	2	6	37.4	High
A0A336ITT6	0.958333	-0.061401	0.5198	no change	no	1.058	1.104	1.094	1.113	1	1.116	ATP-dependent protease ATPase subunit HslU	CYT	1	33	49.6	High
A0A378BMH9	0.867012	-0.205876	0.3734	no change	no	1.004	1.158	1.292	1.023	1	1.009	Regulator for leucine (Or lrp) regulon and high-affinity branched-chain amino acid transport system	CYT	2	5	22	High
A0A0E1CQL9	0.958333	-0.061401	0.6977	no change	no	1.058	1.104	1.185	1.022	1	1.117	HTH-type transcriptional repressor NsrR	CYT	1	8	17.4	High
A0A0H3GQC7	0.876736	-0.189785	0.3318	no change	no	1.01	1.152	1.262	1.041	1	1.021	Putative ABC transport system permease component	CYT	1	2	32.8	High
A0A331MUK0	0.951264	-0.072083	0.4903	no change	no	1.054	1.108	1.071	1.145	1	1.107	Molybdopterin-guanine dinucleotide biosynthesis protein MobB	CYT	1	8	18.1	Medium
A0A2A2SUK6	0.864538	-0.209998	0.04398	no change	yes	1.002	1.159	1.193	1.125	1	1.004	Erythronate-4-phosphate dehydrogenase	CYT	17	57	41.3	High
J2DNX8	1.07589	0.105529	0.6377	no change	no	1.12	1.041	1.121	0.961	1	1.241	Methylglyoxal synthase	CYT	4	42	21.9	High
A0A0H3GKM3	0.931189	-0.102855	0.2576	no change	no	1.042	1.119	1.143	1.095	1	1.085	Thiazole biosynthesis protein ThiH	CYT	9	29	43	High
A0A2U0N917	0.92431	-0.113551	0.1983	no change	no	1.038	1.123	1.148	1.098	1	1.075	Sulfurtransferase TusB (Fragment)	CYT	2	65	6	High
A0A485S436	0.882404	-0.180488	0.3735	no change	no	1.013	1.148	1.03	1.267	1	1.026	S-adenosylmethionine synthase	CYT	1	87	41.9	High
W8V1I5	0.945946	-0.08017	0.4295	no change	no	1.05	1.11	1.073	1.148	1	1.099	Oligoribonuclease	CYT	4	35	22.9	High
A0A377YS06	0.938959	-0.090866	0.6562	no change	no	1.046	1.114	0.991	1.237	1	1.092	Maltoporin	CYT	4	7	102.5	High
W8V405	0.904762	-0.14439	0.3053	no change	no	1.026	1.134	1.06	1.209	1	1.053	SLA2 protein	CYT	1	7	32.1	High
A0A377XNS0	0.826988	-0.274061	0.02757	down	yes	0.9775	1.182	1.209	1.156	1	0.955	Transcriptional regulator	CYT	3	15	32.8	High
A0A2G4PSU6	0.867647	-0.20482	0.000392	no change	yes	1.003	1.156	1.157	1.156	1	1.006	Tryptophan synthase beta chain	CYT	1	49	42.9	High
A0A378DIT3	0.808208	-0.307202	0.2623	down	no	0.965	1.194	1.338	1.05	1	0.93	Cation-transporting P-type ATPase	CYT	10	15	99.9	High
W8UP20	0.85163	-0.231702	0.04129	no change	yes	0.993	1.166	1.201	1.13	1	0.986	Transporter	CYT	7	31	31.8	High
W8VHG8	0.813866	-0.297138	0.03831	down	yes	0.9685	1.19	1.221	1.158	1	0.937	ATP-dependent clp protease ATP-binding subunit clpA	CYT	29	63	84.6	High
A0A085DQ91	0.807789	-0.30795	0.2053	down	no	0.9645	1.194	1.312	1.075	1	0.929	ABC transporter substrate-binding protein	CYT	3	22	24.4	High
A0A0C7KI99	0.873264	-0.19551	0.02394	no change	yes	1.006	1.152	1.175	1.13	1	1.011	Potassium efflux system KefA	CYT	2	3	123.9	High
V0AVY6	0.974382	-0.03744	0.8489	no change	no	1.065	1.093	0.981	1.205	1	1.13	YaeQ protein	CYT	1	6	21.9	High
R4YFW5	0.783058	-0.352809	0.3655	down	no	0.9475	1.21	1.429	0.99	1	0.895	YrbD protein	CYT	4	22	20.3	High
A0A0C7KF46	0.92246	-0.116442	0.1538	no change	no	1.035	1.122	1.138	1.107	1	1.071	Ribokinase	CYT	7	32	32.2	High
A0A485YDI3	1.00372	0.005353	0.9606	no change	no	1.08	1.076	1.081	1.071	1	1.161	N5-carboxyaminoimidazole ribonucleotide mutase	CYT	7	91	17.6	High
W9BEU4	0.871528	-0.198381	0.3803	no change	no	1.004	1.152	1.284	1.02	1	1.009	Phospho-2-dehydro-3-deoxyheptonate aldolase	CYT	3	58	37.9	High
W1HTS4	0.866667	-0.206451	0.02163	no change	yes	1.001	1.155	1.178	1.132	1	1.002	Ubiquinone biosynthesis O-methyltransferase	PLA	6	43	26.8	High
A0A378EHY7	0.881326	-0.182252	0.005496	no change	yes	1.01	1.146	1.142	1.149	1	1.019	Cytochrome c-type biogenesis protein CcmE	CYT	1	1	74.2	High
A0A0E1CEY1	0.829796	-0.269171	0.03112	down	yes	0.9775	1.178	1.207	1.15	1	0.955	NADP-dependent malic enzyme	CYT	14	25	82.3	High
A0A0E1CCD4	0.853701	-0.228198	0.1249	no change	no	0.992	1.162	1.228	1.096	1	0.984	NAD-dependent epimerase/dehydratase family protein	CYT	9	51	29.6	High
W1ENK7	0.911269	-0.134051	0.5581	no change	no	1.027	1.127	0.986	1.268	1	1.054	Uncharacterized protein	CYT	2	89	7.2	High
A0A2J2GEU4	0.974335	-0.03751	0.8106	no change	no	1.063	1.091	1.01	1.172	1	1.126	IutA	CYT	3	7	80.8	High
A0A169H518	0.861279	-0.215447	0.1195	no change	no	0.9965	1.157	1.218	1.096	1	0.993	Adenosylhomocysteinase	CYT	13	56	40.3	High
A0A486GAX6	0.918895	-0.122028	0.2663	no change	no	1.031	1.122	1.172	1.071	1	1.062	2-dehydropantoate 2-reductase	CYT	5	24	31.3	High
A0A0H3GQQ1	0.890255	-0.16771	0.3265	no change	no	1.014	1.139	1.235	1.043	1	1.028	Putative transcriptional regulator	CYT	2	31	13.6	High
A0A483LTH7	0.888596	-0.1704	0.1443	no change	no	1.013	1.14	1.192	1.087	1	1.026	DNA-binding transcriptional repressor EbgR	CYT	6	25	36	High
A0A060VFJ7	1.0964	0.132771	0.6178	no change	no	1.126	1.027	0.914	1.14	1	1.252	Endonuclease 8	CYT	1	8	29.6	High
A0A0J4NP29	0.855603	-0.224986	0.004259	no change	yes	0.9925	1.16	1.152	1.168	1	0.985	Pseudouridine synthase	CYT	5	15	37.2	High
A0A3G1IDV8	0.90106	-0.150305	0.2472	no change	no	1.02	1.132	1.066	1.197	1	1.041	DUF1471 domain-containing protein	CYT	16	58	32.2	High
A0A060VDT7	0.924866	-0.112684	0.1521	no change	no	1.034	1.118	1.13	1.105	1	1.069	Succinate-semialdehyde dehydrogenase	CYT	13	44	49.5	High
R4YEZ0	1.04563	0.064369	0.7358	no change	no	1.1	1.052	0.98	1.125	1	1.201	YfcZ protein	CYT	1	12	11.6	High
A0A0E1C8D6	0.891037	-0.166443	0.3848	no change	no	1.014	1.138	1.026	1.25	1	1.027	Starvation sensing protein rspB	CYT	1	6	37.9	High
A0A377WVB4	0.894366	-0.161062	0.02954	no change	yes	1.016	1.136	1.123	1.149	1	1.033	HTH-type transcriptional regulator MalT	CYT	1	1	103.5	High
A0A486QFX1	0.740696	-0.433047	0.1568	down	no	0.9155	1.236	1.354	1.119	1	0.831	Methylthioribose-1-phosphate isomerase	CYT	1	30	36.1	High
A0A0E1CB27	0.863951	-0.210978	0.1603	no change	no	0.997	1.154	1.225	1.082	1	0.994	Chorismate synthase	CYT	1	49	39.1	High
A0A060VE33	0.941336	-0.087219	0.5835	no change	no	1.043	1.108	1.017	1.2	1	1.086	2-C-methyl-D-erythritol 2,4-cyclodiphosphate synthase	CYT	6	69	16.9	High
R4Y974	0.870435	-0.200192	0.04735	no change	yes	1.001	1.15	1.183	1.116	1	1.002	Putative phosphoenolpyruvate synthase regulatory protein	CYT	5	30	31.5	High
A0A422ZRM4	0.867188	-0.205584	0.06676	no change	no	0.999	1.152	1.11	1.193	1	0.998	Lipopolysaccharide heptosyltransferase RfaC	CYT	6	21	35.7	High
A0A485Y9A2	0.893486	-0.162483	0.03673	no change	yes	1.015	1.136	1.154	1.118	1	1.031	Iron-chelator utilization protein	CYT	4	34	29	High
A0A377UQY4	0.825552	-0.276569	0.262	down	no	0.9725	1.178	1.048	1.308	1	0.945	Lactaldehyde dehydrogenase	CYT	1	3	43.5	High
A0A377VBG3	0.994434	-0.008052	0.9465	no change	no	1.072	1.078	1.068	1.087	1	1.144	Phosphoglycerate kinase	CYT	1	95	21.2	High
A0A0E1CL80	0.979742	-0.029526	0.7674	no change	no	1.064	1.086	1.078	1.095	1	1.129	Small ribosomal subunit biogenesis GTPase RsgA	CYT	10	34	40.5	High
A0A2X3H1S3	0.933453	-0.09935	0.6995	no change	no	1.038	1.112	0.951	1.272	1	1.076	Molybdenum cofactor biosynthesis protein MoaE	CYT	5	34	26	High
A0A1Y0PUR8	0.987061	-0.018789	0.933	no change	no	1.068	1.082	0.963	1.2	1	1.137	50S ribosomal protein L30	CYT	3	58	6.5	High
A0A2X3DGQ7	0.919643	-0.120854	0.3942	no change	no	1.03	1.12	1.042	1.198	1	1.06	Membrane protein	CYT	1	5	42.8	High
A0A0J5ATR5	0.912811	-0.131611	0.2327	no change	no	1.026	1.124	1.176	1.073	1	1.053	AraC family transcriptional regulator	CYT	1	1	89.3	High
A0A383KKU5	1.00186	0.002684	0.9865	no change	no	1.076	1.074	1.094	1.055	1	1.152	Urease subunit alpha	CYT	1	3	60.9	High
A0A378BC15	0.928251	-0.107413	0.4791	no change	no	1.035	1.115	1.03	1.2	1	1.071	2-dehydro-3-deoxyphosphooctonate aldolase	CYT	8	83	30.8	High
A0A485FS55	0.895944	-0.15852	0.4065	no change	no	1.016	1.134	1.247	1.022	1	1.032	Fumarate hydratase class I	CYT	1	58	60	High
A0A423A032	0.897617	-0.155828	0.1004	no change	no	1.017	1.133	1.097	1.169	1	1.034	6-phosphogluconate dehydrogenase (Fragment)	CYT	1	98	6.6	High
A0A377VMB2	0.767681	-0.381421	0.4362	down	no	0.9335	1.216	1.502	0.931	1	0.867	Formate transporter	CYT	3	11	31	High
A0A0C7KMC1	0.840325	-0.25098	0.009809	no change	yes	0.9815	1.168	1.166	1.17	1	0.963	Right origin-binding protein	CYT	6	19	33.4	High
A0A1W1KUI2	0.948323	-0.07655	0.3533	no change	no	1.046	1.103	1.091	1.115	1	1.092	Phosphatase NudJ	CYT	6	63	17.3	High
A0A060VS25	0.943038	-0.084612	0.3377	no change	no	1.043	1.106	1.08	1.131	1	1.086	Stress response kinase A	CYT	4	14	38.4	High
A0A2L1C6B8	0.888401	-0.170718	0.08599	no change	no	1.011	1.138	1.1	1.176	1	1.023	DUF2188 domain-containing protein	CYT	2	33	8.2	High
C8T7A7	0.858997	-0.219276	0.182	no change	no	0.993	1.156	1.236	1.075	1	0.986	Histidine transport system permease protein HisQ	CYT	2	9	25.3	High
A0A330ZQD9	0.842624	-0.247038	0.03242	no change	yes	0.9825	1.166	1.195	1.137	1	0.965	Site-determining protein	CYT	1	45	29.6	High
A0A0C7K9B3	0.931655	-0.102133	0.3476	no change	no	1.036	1.112	1.061	1.164	1	1.072	L,D-transpeptidase	CYT	3	17	34.2	High
A0A2U0P0Q6	0.885865	-0.174842	0.1531	no change	no	1.009	1.139	1.082	1.196	1	1.018	Dihydrofolate reductase (Fragment)	CYT	1	37	12.6	High
A0A4U9AUX7	0.987963	-0.017471	0.9299	no change	no	1.067	1.08	0.973	1.186	1	1.134	D-cysteine desulfhydrase	CYT	1	37	34.9	High
A0A4S4WYI6	0.769992	-0.377085	0.3165	down	no	0.934	1.213	1.414	1.013	1	0.868	PTS N-acetyl glucosamine transporter subunit IIABC	CYT	10	22	68.1	High
A0A1C3PKX4	0.819492	-0.287199	0.02491	down	yes	0.967	1.18	1.19	1.171	1	0.934	PLP-dependent aminotransferase YfdZ	CYT	8	26	45.1	High
A0A377Y2I3	0.876748	-0.189765	0.1674	no change	no	1.003	1.144	1.21	1.078	1	1.007	Ribonuclease G	CYT	9	25	55.5	High
A0A4S7R5I6	0.903369	-0.146613	0.2926	no change	no	1.019	1.128	1.203	1.054	1	1.039	Two-component system sensor histidine kinase PhoQ	CYT	3	9	56.5	High
A0A169T8Z0	0.856834	-0.222913	0.06245	no change	no	0.9905	1.156	1.199	1.114	1	0.981	Acetyl-coenzyme A carboxylase carboxyl transferase subunit beta	CYT	12	38	35.7	High
A0A377UKX8	0.860052	-0.217504	0.3492	no change	no	0.9925	1.154	1.287	1.021	1	0.985	DNA gyrase subunit A	CYT	1	31	24.2	High
A0A4V6Z3U8	0.994424	-0.008067	0.9685	no change	no	1.07	1.076	0.962	1.191	1	1.141	Integrase	CYT	1	12	58.9	High
R4Y5D8	0.875874	-0.191205	0.1846	no change	no	1.002	1.144	1.215	1.073	1	1.005	FruR protein	CYT	11	53	38.1	High
A0A0E1C6L0	0.979705	-0.029581	0.7798	no change	no	1.062	1.084	1.047	1.122	1	1.123	HTH lysR-type domain-containing protein	CYT	1	3	36.3	High
A0A1W1KDD8	0.840051	-0.25145	0.5637	no change	no	0.9795	1.166	1.436	0.895	1	0.959	Outer membrane channel protein	CYT	1	38	52.8	High
A0A377VJS2	1.54357	0.626269	0.2783	up	no	1.302	0.8435	0.77	0.917	1	1.605	Iron-dependent peroxidase	CYT	1	13	33	High
A0A165A837	0.855969	-0.22437	0.1889	no change	no	0.9895	1.156	1.241	1.072	1	0.979	Macrolide transporter subunit MacA	CYT	5	19	40.7	High
A0A331W899	0.964286	-0.052467	0.7466	no change	no	1.053	1.092	1	1.185	1	1.106	Phosphopentomutase	CYT	1	51	44.3	High
A0A331B540	0.910062	-0.135963	0.3004	no change	no	1.022	1.123	1.192	1.054	1	1.045	Argininosuccinate lyase	CYT	1	35	50.4	High
A0A377VLQ9	0.864783	-0.209591	0.01093	no change	yes	0.9945	1.15	1.166	1.135	1	0.989	Pyruvate formate-lyase	CYT	1	48	84.9	High
A0A2L0KHG1	0.884007	-0.17787	0.03041	no change	yes	1.006	1.138	1.161	1.115	1	1.011	Asp-tRNA(Asn)/Glu-tRNA(Gln) amidotransferase GatCAB subunit C	PLA	14	25	85.2	High
A0A331BK94	0.985185	-0.021533	0.9036	no change	no	1.064	1.08	0.991	1.168	1	1.129	50S ribosomal protein L11	CYT	7	49	14.9	High
A0A0E1CQS7	0.985185	-0.021533	0.8422	no change	no	1.064	1.08	1.116	1.044	1	1.127	Transcriptional regulator, TetR family protein	CYT	5	32	23.4	High
A0A330ZLG5	0.981516	-0.026917	0.7828	no change	no	1.062	1.082	1.071	1.094	1	1.125	30S ribosomal protein S12	CYT	4	44	13.7	High
A0A2L1BU35	0.96337	-0.053838	0.8025	no change	no	1.052	1.092	0.963	1.22	1	1.104	Lipase	CYT	5	15	43.5	High
A0A2U0NIB2	0.942029	-0.086157	0.6946	no change	no	1.04	1.104	1.238	0.97	1	1.081	Glycine cleavage system transcriptional repressor (Fragment)	CYT	1	37	4.4	High
A0A483IIR6	0.935018	-0.096934	0.3376	no change	no	1.036	1.108	1.151	1.064	1	1.073	Aminopeptidase	CYT	1	3	38.4	High
A0A331VLL0	0.938517	-0.091545	0.6008	no change	no	1.038	1.106	1.21	1.003	1	1.077	Phage tail length tape-measure protein 1	CYT	1	1	151.6	High
R4YDJ9	0.862294	-0.213749	0.01347	no change	yes	0.9925	1.151	1.168	1.134	1	0.985	YbaZ protein	CYT	1	9	13.6	High
A0A2Z2GTB2	0.841065	-0.24971	0.3236	no change	no	0.979	1.164	1.304	1.023	1	0.958	CusA	CYT	18	32	115.7	High
A0A1C3R855	0.825383	-0.276864	0.3965	down	no	0.969	1.174	0.985	1.362	1	0.938	Endonuclease V	CYT	1	41	24.9	High
A0A331FQL1	1.01032	0.014811	0.9107	no change	no	1.077	1.066	1.036	1.097	1	1.154	NADP-dependent L-serine/L-allo-threonine dehydrogenase YdfG	CYT	1	23	27.1	High
J2X5G4	0.903197	-0.146887	0.444	no change	no	1.017	1.126	1.241	1.012	1	1.034	RNA polymerase sigma factor RpoS	CYT	4	15	41.9	High
A0A2X3DZ92	0.903197	-0.146887	0.3911	no change	no	1.017	1.126	1.027	1.224	1	1.034	Two-component system response regulator QseB	CYT	2	11	24.3	High
A0A377W8I9	0.843804	-0.245021	0.2423	no change	no	0.9805	1.162	1.27	1.053	1	0.961	Guanine-hypoxanthine permease	CYT	1	6	49.1	High
A0A0H3GV05	0.875657	-0.191563	0.1566	no change	no	1	1.142	1.205	1.078	1	1.001	Lipid A export ATP-binding/permease protein MsbA	CYT	10	21	64.5	High
A0A2X3F3A1	0.892226	-0.164519	0.01531	no change	yes	1.01	1.132	1.143	1.121	1	1.021	N-acetylglucosamine-6P-responsive transcriptional repressor NagC	CYT	6	19	45.3	High
W9BDS9	0.928829	-0.106515	0.3967	no change	no	1.031	1.11	1.043	1.176	1	1.062	YihD protein	CYT	6	65	11.5	High
A0A486G0A6	0.918459	-0.122713	0.082	no change	no	1.025	1.116	1.129	1.104	1	1.05	Putative ABC transport system permease component	CYT	2	11	36.8	High
A0A422ZLW6	0.921903	-0.117313	0.09454	no change	no	1.027	1.114	1.121	1.106	1	1.055	Efflux pump membrane transporter	CYT	1	2	112.1	High
W1B9V7	0.970534	-0.043149	0.7518	no change	no	1.054	1.086	1.014	1.158	1	1.107	Universal stress protein	CYT	1	63	16.2	High
A0A331BMB6	0.759868	-0.396178	0.129	down	no	0.924	1.216	1.305	1.128	1	0.848	50S ribosomal protein L5	CYT	2	65	15.8	High
A0A378DIB0	0.890459	-0.167378	0.1298	no change	no	1.008	1.132	1.083	1.18	1	1.017	Allophanate hydrolase 2 subunit 1	CYT	8	42	24.4	High
A0A331G8G2	0.834906	-0.260315	0.1597	no change	no	0.9735	1.166	1.249	1.082	1	0.947	DNA-binding transcriptional activator CusR	CYT	1	4	25.3	High
A0A0J4QKD2	0.923561	-0.114721	0.5363	no change	no	1.027	1.112	1.001	1.224	1	1.055	Dihydrofolate reductase	CYT	3	19	17.9	High
A0A383KKV6	0.993476	-0.009443	0.9386	no change	no	1.066	1.073	1.107	1.039	1	1.133	Glutamate synthase small subunit	CYT	1	5	51.3	High
A0A377TTS0	0.925293	-0.112019	0.4828	no change	no	1.028	1.111	1.204	1.018	1	1.056	Protein of uncharacterized function (DUF2526)	CYT	1	29	6.4	High
A0A0E1CFD0	1.00563	0.008097	0.9478	no change	no	1.072	1.066	1.03	1.103	1	1.145	Uracil phosphoribosyltransferase	CYT	2	62	31.8	High
A0A0J4TUM5	0.929603	-0.105314	0.208	no change	no	1.03	1.108	1.139	1.077	1	1.059	Cof protein	CYT	8	34	30	High
A0A331L976	0.902135	-0.148584	0.01805	no change	yes	1.014	1.124	1.13	1.117	1	1.027	3-oxoacyl-[acyl-carrier-protein] synthase 3	CYT	1	17	33.7	High
A0A378AIZ8	0.743883	-0.426853	0.2931	down	no	0.912	1.226	1.43	1.022	1	0.824	LPS-assembly lipoprotein LptE	CYT	1	20	21.4	High
A0A377UPV3	0.915771	-0.126942	0.08409	no change	no	1.022	1.116	1.098	1.135	1	1.045	Cellulose synthase, putative	CYT	3	15	30	High
A0A1S0W677	0.908929	-0.137761	0.1614	no change	no	1.018	1.12	1.164	1.077	1	1.036	ISNCY family transposase	CYT	1	7	34.8	High
A0A377XDG4	0.936594	-0.094504	0.3038	no change	no	1.034	1.104	1.142	1.065	1	1.067	Phosphate regulon transcriptional regulatory protein PhoB	CYT	2	9	27.2	High
A0A377XIG1	0.953382	-0.068874	0.513	no change	no	1.043	1.094	1.141	1.047	1	1.087	Lipoprotein NlpD	CYT	10	33	39.6	High
W8V4X5	0.984215	-0.022954	0.8141	no change	no	1.06	1.077	1.065	1.089	1	1.121	1-deoxy-D-xylulose 5-phosphate reductoisomerase	CYT	6	23	45.8	High
W8UC72	0.819847	-0.286574	0.04385	down	yes	0.9625	1.174	1.148	1.201	1	0.925	7,8-dihydroneopterin aldolase	CYT	3	30	14.2	High
A0A483N3I7	0.841379	-0.249172	0.2246	no change	no	0.976	1.16	1.264	1.057	1	0.952	Phenylalanine--tRNA ligase beta subunit	CYT	33	63	86.9	High
A0A0E1CBB3	0.905442	-0.143307	0.03703	no change	yes	1.015	1.121	1.135	1.107	1	1.031	Coenzyme A biosynthesis bifunctional protein CoaBC	CYT	12	34	46.6	High
A0A378A9Z4	0.89698	-0.156852	0.4054	no change	no	1.01	1.126	1.237	1.015	1	1.019	Pyridoxal phosphate homeostasis protein	CYT	9	31	47.3	High
A0A0E1CM85	0.917415	-0.124354	0.07385	no change	no	1.022	1.114	1.099	1.128	1	1.044	Molybdopterin-guanine dinucleotide biosynthesis protein B	CYT	2	17	18.7	High
W8UMH4	0.934783	-0.097297	0.2523	no change	no	1.032	1.104	1.135	1.072	1	1.064	Acylphosphatase	CYT	2	28	11.8	High
A0A4T2B285	0.920863	-0.118941	0.2688	no change	no	1.024	1.112	1.164	1.059	1	1.048	Uncharacterized protein	CYT	1	16	10.7	High
A0A060VJP9	0.891054	-0.166415	0.01219	no change	yes	1.006	1.129	1.117	1.141	1	1.013	tRNA N6-adenosine threonylcarbamoyltransferase	EXC	6	20	35.9	High
A0A1C1DLL4	0.886042	-0.174552	0.0517	no change	no	1.003	1.132	1.163	1.102	1	1.006	Anaerobic nitric oxide reductase transcription regulator NorR	CYT	7	16	55.9	High
A0A331QE01	1.27748	0.353302	0.4521	up	no	1.197	0.937	1.137	0.737	1	1.394	Integration host factor subunit beta	CYT	1	54	10.7	High
A0A377XQ65	0.855652	-0.224904	0.1013	no change	no	0.984	1.15	1.205	1.095	1	0.968	Cell division protein FtsA	CYT	11	45	45.6	High
A0A330YNU9	0.890957	-0.166572	0.1502	no change	no	1.005	1.128	1.074	1.181	1	1.01	Cystine ABC transporter	PLA	2	31	31	High
A0A378ADS1	0.971349	-0.041938	0.7755	no change	no	1.051	1.082	1.003	1.16	1	1.102	Nitrogen regulatory protein P-II	CYT	6	41	17.8	High
J2DKC5	0.836779	-0.257082	0.06108	no change	no	0.9715	1.161	1.201	1.121	1	0.943	Phosphoenolpyruvate synthase	CYT	10	41	88.8	High
A0A0E1CB01	0.817988	-0.289848	0.03541	down	yes	0.9595	1.173	1.181	1.165	1	0.919	Oxidoreductase	CYT	5	15	38.7	High
A0A377Z8U0	0.86082	-0.216216	0.007142	no change	yes	0.9865	1.146	1.146	1.145	1	0.973	N-acetyltransferase GCN5	CYT	1	6	21.4	High
A0A377XPR1	0.880511	-0.183586	0.1957	no change	no	0.9985	1.134	1.063	1.204	1	0.997	Inner membrane protein	CYT	1	4	43.2	High
A0A378E5I4	0.981413	-0.027068	0.8594	no change	no	1.056	1.076	0.997	1.155	1	1.113	Glutathione synthetase	CYT	7	71	35.5	High
A0A331VMM8	0.948812	-0.075806	0.2816	no change	no	1.038	1.094	1.093	1.094	1	1.076	Arginine ABC transporter substrate-binding protein	PLA	3	33	26.9	High
A0A377ZHY5	0.896797	-0.157146	0.005136	no change	yes	1.008	1.124	1.122	1.127	1	1.016	Glutamine amidotransferase class II	CYT	5	25	30.5	High
R4Y8A4	0.974074	-0.037897	0.7682	no change	no	1.052	1.08	1.14	1.019	1	1.105	HTH tetR-type domain-containing protein	CYT	5	25	25.7	High
A0A0H3GIB3	0.922453	-0.116453	0.1817	no change	no	1.023	1.109	1.145	1.073	1	1.046	S-adenosylmethionine decarboxylase proenzyme	CYT	7	33	30.5	High
A0A0J2GCP5	0.883392	-0.178874	0.1037	no change	no	1	1.132	1.178	1.086	1	1.001	Polar amino acid transport system permease	CYT	1	6	27.4	High
A0A378AMK9	0.755766	-0.403988	0.3852	down	no	0.9175	1.214	1.47	0.958	1	0.835	NADH-quinone oxidoreductase subunit K	CYT	1	3	30.5	High
A0A0E1CP09	0.937273	-0.093459	0.2305	no change	no	1.031	1.1	1.074	1.127	1	1.062	Acyl-[acyl-carrier-protein]--UDP-N-acetylglucosamine O-acyltransferase	CYT	5	34	28.1	High
A0A060VKZ2	0.955046	-0.066358	0.4127	no change	no	1.041	1.09	1.066	1.113	1	1.082	Putative nucleoprotein/polynucleotide-associated enzyme	CYT	5	37	23.5	High
A0A4Q2GU37	0.889184	-0.169445	0.2637	no change	no	1.003	1.128	1.21	1.047	1	1.006	Polynucleotide adenylyltransferase	CYT	7	17	53.8	High
A0A0J4XRG7	0.80203	-0.318271	0.2384	down	no	0.948	1.182	1.312	1.051	1	0.896	Zinc transport protein ZntB	CYT	8	26	36.8	High
A0A1C3PIA9	0.881625	-0.181762	0.09078	no change	no	0.998	1.132	1.176	1.089	1	0.996	Magnesium and cobalt efflux protein CorC	CYT	1	2	56.6	High
W8UDS1	0.867982	-0.204262	0.1602	no change	no	0.9895	1.14	1.208	1.072	1	0.979	Ribulose-phosphate 3-epimerase	CYT	7	64	24.7	High
A6THI5	0.884513	-0.177044	0.13	no change	no	0.9995	1.13	1.183	1.078	1	0.999	Putative enzyme contains P-loop containing nucleotide triphosphate hydrolase domain	CYT	10	29	54.7	High
A0A486FI04	0.851739	-0.231516	0.06761	no change	no	0.9795	1.15	1.192	1.108	1	0.959	Aldo/keto reductase	CYT	5	29	33.6	High
A0A3P4II79	0.826329	-0.275211	0.08653	down	no	0.9635	1.166	1.219	1.114	1	0.927	Cysteine desulfuration protein CsdE	CYT	1	57	15.9	High
W8V464	0.84809	-0.23771	0.02408	no change	yes	0.977	1.152	1.137	1.168	1	0.954	Lon protease	CYT	5	59	91.4	High
A0A2S6E2X2	0.942518	-0.085408	0.7969	no change	no	1.033	1.096	0.885	1.306	1	1.066	Methionine adenosyltransferase (Fragment)	CYT	1	85	12.9	High
Q6U5N5	0.924955	-0.112545	0.1915	no change	no	1.023	1.106	1.142	1.07	1	1.046	SilC	CYT	3	40	56.9	High
A0A0E1CP70	0.942518	-0.085408	0.2363	no change	no	1.033	1.096	1.078	1.113	1	1.066	Molybdopterin biosynthesis mog protein	CYT	11	70	21.8	High
W1HY59	1.02569	0.036595	0.7892	no change	no	1.078	1.051	1.016	1.087	1	1.155	Putative cytoplasmic protein	CYT	9	42	34.6	High
A0A486KNP9	0.94785	-0.077269	0.3958	no change	no	1.036	1.093	1.055	1.131	1	1.073	3'-5' ssDNA/RNA exonuclease TatD	CYT	4	24	28.7	High
A0A331K5G0	0.864273	-0.210441	0.28	no change	no	0.987	1.142	1.037	1.246	1	0.974	Branched chain amino acid ABC transporter ATPase	CYT	1	4	32.5	High
A0A0C7KB12	0.879859	-0.184656	0.1561	no change	no	0.996	1.132	1.193	1.071	1	0.992	Uncharacterized protein	CYT	5	30	20.1	High
W1E677	1.03442	0.048818	0.7732	no change	no	1.082	1.046	0.972	1.12	1	1.165	Putative sugar ABC transport system, periplasmic binding protein YtfQ	PLA	1	4	38.8	High
A0A331MI82	0.859266	-0.218824	0.01098	no change	yes	0.983	1.144	1.143	1.146	1	0.966	Methionine import ATP-binding protein MetN	CYT	1	39	37.7	High
A0A2X3C8T2	0.888988	-0.169765	0.3557	no change	no	1.001	1.126	1.021	1.23	1	1.002	RNA polymerase sigma factor RpoE	CYT	6	44	25.2	High
A0A2X3EZB0	0.805603	-0.31186	0.07706	down	no	0.949	1.178	1.223	1.134	1	0.898	Transport permease protein	CYT	6	16	57	High
A0A422W235	0.857205	-0.222287	0.1589	no change	no	0.9815	1.145	1.217	1.073	1	0.963	Amino acid ABC transporter ATP-binding protein	CYT	3	22	26.3	High
C8TC69	0.994371	-0.008143	0.9479	no change	no	1.06	1.066	1.01	1.121	1	1.119	50S ribosomal protein L24	CYT	8	68	11.3	High
A0A333FE95	0.950459	-0.073304	0.5571	no change	no	1.036	1.09	1.023	1.156	1	1.073	Phosphoglucomutase	CYT	1	5	58.9	High
A0A0E1CEE8	0.855148	-0.225753	0.02156	no change	yes	0.98	1.146	1.16	1.131	1	0.96	Formate hydrogenlyase subunit 5	CYT	20	45	65.1	High
A0A485XBE4	0.877208	-0.189008	0.08694	no change	no	0.993	1.132	1.176	1.089	1	0.986	Uncharacterized protein	CYT	5	17	42.9	High
A0A377W068	0.963956	-0.052961	0.4652	no change	no	1.043	1.082	1.075	1.089	1	1.086	Domain of uncharacterized function (DUF1889)	CYT	3	28	14.4	High
A0A331FMM7	0.771893	-0.373527	0.1672	down	no	0.9255	1.199	1.303	1.094	1	0.851	Mannose-6-phosphate isomerase	CYT	1	21	42.2	High
A0A060VQM1	0.833046	-0.263532	0.03731	no change	yes	0.9655	1.159	1.176	1.142	1	0.931	Putative ABC transporter ATP-binding protein YrbF	CYT	5	27	32.9	High
A0A2U0NUZ8	0.844184	-0.244371	0.02372	no change	yes	0.9725	1.152	1.146	1.158	1	0.945	Glutamine amidotransferase (Fragment)	CYT	1	83	21.8	High
W8VGE0	1.05019	0.070655	0.694	no change	no	1.088	1.036	0.964	1.109	1	1.177	Superoxide dismutase	CYT	1	50	23.3	High
A0A4S3ACW6	0.970315	-0.043474	0.6156	no change	no	1.046	1.078	1.048	1.109	1	1.092	Replicative DNA helicase DnaB	CYT	15	40	52.5	High
A0A2X3ERC9	0.981343	-0.02717	0.746	no change	no	1.052	1.072	1.091	1.054	1	1.104	DNA topoisomerase (ATP-hydrolyzing)	CYT	1	24	37.6	High
A0A0C7KFK6	0.879646	-0.185005	0.2547	no change	no	0.994	1.13	1.215	1.044	1	0.988	Beta-ketoacyl-acyl-carrier-protein synthase I	CYT	9	37	34.6	High
A6T7I8	0.882979	-0.179549	0.1164	no change	no	0.996	1.128	1.178	1.079	1	0.992	Transaldolase	CYT	3	21	35.1	High
A0A170J878	0.865993	-0.207573	0.01012	no change	yes	0.9855	1.138	1.133	1.144	1	0.971	Citrate synthase	CYT	19	66	47.9	High
A0A377U557	0.821184	-0.284223	0.06226	down	no	0.9575	1.166	1.132	1.201	1	0.915	N-acetylmuramic acid 6-phosphate etherase	CYT	1	4	33.1	High
R4YCC5	0.960295	-0.05845	0.5624	no change	no	1.04	1.083	1.131	1.035	1	1.08	NADH-quinone oxidoreductase subunit I	PLA	4	20	20.7	High
A0A060VEJ0	0.865554	-0.208305	0.0113	no change	yes	0.985	1.138	1.144	1.131	1	0.97	Tripartite multidrug resistance system inner membrane protein	CYT	1	4	37.3	High
V0ARC3	0.888345	-0.170808	0.04767	no change	yes	0.9985	1.124	1.096	1.153	1	0.997	Oxidoreductase, aldo/keto reductase family protein	CYT	8	48	32.8	High
W1HS52	0.939671	-0.089772	0.183	no change	no	1.028	1.094	1.078	1.11	1	1.057	Glucans biosynthesis protein G	PLA	16	45	59	High
A0A2Z6H229	0.943223	-0.084329	0.3168	no change	no	1.03	1.092	1.056	1.128	1	1.06	Respiratory nitrate reductase subunit delta	CYT	3	21	26.5	High
P37323	0.972119	-0.040795	0.655	no change	no	1.046	1.076	1.04	1.111	1	1.091	Beta-lactamase SHV-4	CYT	1	10	28.8	High
A0A0J4MEC9	0.950368	-0.073442	0.2689	no change	no	1.034	1.088	1.097	1.078	1	1.068	Tyrosine recombinase XerD	CYT	3	16	33.9	High
A0A331QER4	0.931694	-0.102072	0.3221	no change	no	1.023	1.098	1.046	1.151	1	1.047	Serine protein kinase (PrkA protein)	CYT	1	40	74.4	High
A0A378BQA9	0.988743	-0.016333	0.9191	no change	no	1.054	1.066	1.161	0.972	1	1.108	DNA protection during starvation protein	CYT	17	89	18.7	High
A0A0E1CFF4	1.00378	0.005444	0.9656	no change	no	1.062	1.058	1.056	1.061	1	1.123	SBP_bac_5 domain-containing protein	PLA	15	40	59.6	High
A0A0E1CJE6	0.889483	-0.168961	0.1749	no change	no	0.998	1.122	1.062	1.182	1	0.996	3-dehydroquinate dehydratase	CYT	9	58	27.8	High
A0A377Z115	0.937843	-0.092582	0.1683	no change	no	1.026	1.094	1.074	1.113	1	1.051	Multifunctional CCA protein	CYT	11	37	47.9	High
A0A485TXP7	0.952118	-0.070788	0.3982	no change	no	1.034	1.086	1.051	1.121	1	1.068	Peptidyl-tRNA hydrolase	CYT	10	64	21.1	High
R4Y5Z0	0.923775	-0.114387	0.2989	no change	no	1.018	1.102	1.045	1.16	1	1.037	YafV protein	CYT	7	49	31	High
J2LU02	0.892857	-0.163499	0.007507	no change	yes	1	1.12	1.11	1.131	1	1	Ribosomal RNA large subunit methyltransferase I	CYT	4	25	45.8	High
A0A0C7KD27	0.876106	-0.190822	0.2025	no change	no	0.99	1.13	1.056	1.205	1	0.98	NTE family protein RssA	CYT	2	11	33.3	High
A0A2S6E4X9	0.876106	-0.190822	0.2178	no change	no	0.99	1.13	1.052	1.209	1	0.98	AdoMet activation domain-containing protein (Fragment)	CYT	1	23	14.9	High
A0A378C6P0	0.913357	-0.130749	0.02624	no change	yes	1.012	1.108	1.098	1.117	1	1.025	AraC family transcriptional regulator	CYT	1	3	46.9	High
A0A081IJZ8	0.985019	-0.021777	0.8039	no change	no	1.052	1.068	1.06	1.075	1	1.105	Cell division protein DivIVA	CYT	1	13	15.3	High
A0A0J2GFY6	0.851092	-0.232614	0.0228	no change	yes	0.9745	1.145	1.139	1.151	1	0.949	Putative oxidoreductase YciK	CYT	6	38	29.5	High
A0A181VQ19	0.776194	-0.36551	0.1087	down	no	0.926	1.193	1.132	1.255	1	0.852	Alanine--tRNA ligase	CYT	1	59	95.5	High
A0A060VJI8	0.878546	-0.18681	0.00465	no change	yes	0.991	1.128	1.13	1.125	1	0.982	Phosphate transport ATP-binding protein PstB	CYT	6	53	29.7	High
A0A4S6T5L0	0.931632	-0.102168	0.07365	no change	no	1.022	1.097	1.094	1.1	1	1.043	YaeP family protein	CYT	3	71	8.2	High
W1ERN8	0.871908	-0.197752	0.08615	no change	no	0.987	1.132	1.088	1.175	1	0.974	Agmatinase	CYT	4	10	44.8	High
W9B115	0.842174	-0.24781	0.3232	no change	no	0.9685	1.15	1.286	1.014	1	0.937	Chromosomal replication initiator protein DnaA	CYT	13	32	59.6	High
A0A485YC46	0.871466	-0.198483	0.01271	no change	yes	0.9865	1.132	1.122	1.141	1	0.973	Haloacid dehalogenase-like hydrolase	CYT	8	50	22.6	High
A0A2V3KBF9	0.936015	-0.095397	0.2284	no change	no	1.024	1.094	1.061	1.127	1	1.048	Fumarylacetoacetate hydrolase family protein	CYT	9	80	23.7	High
A0A378FPV8	1.08055	0.111766	0.4961	no change	no	1.1	1.018	1.022	1.013	1	1.201	Glutamate and aspartate transporter subunit	PLA	1	59	9.5	High
A0A0E1CKV1	1.0444	0.062676	0.8211	no change	no	1.082	1.036	0.879	1.193	1	1.163	Class B acid phosphatase	CYT	3	25	26.8	High
A0A0E1CII9	0.925455	-0.111766	0.371	no change	no	1.018	1.1	1.169	1.03	1	1.035	Uncharacterized protein	CYT	2	5	71.2	High
A0A0E1C812	0.887701	-0.171855	0.01385	no change	yes	0.996	1.122	1.108	1.137	1	0.992	Transcriptional regulator	CYT	1	3	34.4	High
A0A378CES9	0.889384	-0.169121	0.3592	no change	no	0.997	1.121	1.226	1.016	1	0.994	Penicillin-binding protein 1B	CYT	15	21	96	High
W1B5W4	0.877216	-0.188995	0.1134	no change	no	0.9895	1.128	1.178	1.078	1	0.979	Gluconate utilization system Gnt-I transcriptional repressor	CYT	4	17	38.9	High
A0A4U9E4S9	0.922797	-0.115914	0.08005	no change	no	1.016	1.101	1.121	1.081	1	1.032	Magnesium and cobalt efflux protein CorC	CYT	8	28	40.3	High
A0A378DKE0	0.921053	-0.118644	0.07595	no change	no	1.015	1.102	1.082	1.122	1	1.031	Esterase ybfF	CYT	9	45	32.2	High
W1HRZ8	0.878438	-0.186987	0.09351	no change	no	0.99	1.127	1.083	1.171	1	0.98	Elongation factor P--(R)-beta-lysine ligase	CYT	4	29	38.3	High
A0A0E1CHW1	0.917572	-0.124106	0.1517	no change	no	1.013	1.104	1.142	1.066	1	1.026	SufD protein	CYT	5	18	47.1	High
A0A0E1CCJ2	0.972973	-0.039528	0.6549	no change	no	1.044	1.073	1.105	1.041	1	1.089	Diamine acetyltransferase	CYT	4	33	18.6	High
A0A378CBY4	0.857018	-0.222603	0.03916	no change	yes	0.977	1.14	1.116	1.164	1	0.954	Response regulator	CYT	5	18	52	High
W8UH74	0.859842	-0.217857	0.2438	no change	no	0.9785	1.138	1.234	1.043	1	0.957	Modulating protein YMOA	CYT	2	31	11	High
A0A331VN80	0.896057	-0.158337	0.3934	no change	no	1	1.116	1.224	1.009	1	1.001	Alkyl hydroperoxide reductase protein F	CYT	1	30	55.8	High
A0A0J4XQE3	0.955638	-0.065464	0.7921	no change	no	1.034	1.082	0.929	1.234	1	1.069	TatD DNase family protein	CYT	5	28	29.5	High
A0A0E1CED9	0.913201	-0.130996	0.1527	no change	no	1.01	1.106	1.065	1.147	1	1.021	Ribosome maturation factor RimM	CYT	6	52	20.9	High
A0A377WUT2	0.888839	-0.170006	0.003609	no change	yes	0.9955	1.12	1.114	1.126	1	0.991	Guanosine-5'-triphosphate,3'-diphosphate pyrophosphatase	CYT	5	15	55.3	High
V0B0D1	0.971109	-0.042295	0.6605	no change	no	1.042	1.073	1.115	1.031	1	1.085	Acetylornithine deacetylase	CYT	12	48	43.7	High
A0A2Z2GT04	0.905405	-0.143364	0.4982	no change	no	1.005	1.11	1.239	0.982	1	1.01	SilP CAMBIARE IN 48	CYT	12	17	88.7	High
A0A2X1SLU2	1.0594	0.083242	0.6096	no change	no	1.088	1.027	0.976	1.078	1	1.176	Ferredoxin	CYT	2	68	19.9	High
A0A378CQU2	1.0614	0.085973	0.6184	no change	no	1.089	1.026	1.086	0.967	1	1.178	NADH-ubiquinone oxidoreductase subunit E	CYT	6	53	18.5	High
A0A2L0KH82	0.90027	-0.151571	0.02263	no change	yes	1.002	1.113	1.13	1.096	1	1.003	Pyrrolidone-carboxylate peptidase	CYT	6	38	22.5	High
A0A1C3Q874	0.963788	-0.053212	0.8233	no change	no	1.038	1.077	0.926	1.228	1	1.075	LysR family regulatory protein CidR	CYT	1	8	33.1	High
A0A377UPK7	0.893017	-0.16324	0.6205	no change	no	0.9975	1.117	1.323	0.911	1	0.995	Arginine decarboxylase	PLA	1	9	23.1	High
A0A0E1CJE8	0.93945	-0.090112	0.1194	no change	no	1.024	1.09	1.085	1.096	1	1.049	Glucose dehydrogenase (PQQ-dependent)	PLA	11	19	86.4	High
A0A1C3PTN2	0.935897	-0.095578	0.107	no change	no	1.022	1.092	1.079	1.105	1	1.043	Putative lyase	CYT	4	50	14.6	High
A0A0E1CK50	0.932358	-0.101044	0.1979	no change	no	1.02	1.094	1.061	1.126	1	1.041	Glutathione-regulated potassium-efflux system ancillary protein KefF	CYT	1	12	21.4	High
Q6U628	0.880338	-0.18387	0.1698	no change	no	0.9895	1.124	1.187	1.061	1	0.979	YebB	CYT	9	48	33.8	High
W1DDM1	1.01622	0.023215	0.8242	no change	no	1.065	1.048	1.042	1.055	1	1.13	D-alanine--D-alanine ligase	CYT	1	47	40.8	High
W1DUK0	0.892921	-0.163395	0.2576	no change	no	0.9965	1.116	1.193	1.04	1	0.993	Curved DNA-binding protein	CYT	14	31	53.9	High
A0A378BRG2	0.871125	-0.199049	0.0587	no change	no	0.9835	1.129	1.162	1.096	1	0.967	Thioredoxin reductase	CYT	14	70	37.5	High
A0A2W0QKJ8	0.884478	-0.177102	0.01012	no change	yes	0.9915	1.121	1.131	1.111	1	0.983	Cyclopropane-fatty-acyl-phospholipid synthase	CYT	15	47	44.1	High
A0A377TIU9	0.861233	-0.215524	0.02117	no change	yes	0.9775	1.135	1.129	1.141	1	0.955	Peptidase M37	CYT	7	18	47.8	High
A0A0J4QWS4	0.866166	-0.207284	0.03565	no change	yes	0.9805	1.132	1.11	1.154	1	0.961	Sec-independent protein translocase protein TatC	CYT	1	7	28.9	High
A0A331MGD7	0.902703	-0.147677	0.3874	no change	no	1.002	1.11	1.209	1.012	1	1.005	Purine nucleoside phosphorylase DeoD-type	CYT	11	45	26	High
A0A3A3X2Z3	0.899281	-0.153157	0.14	no change	no	1	1.112	1.159	1.065	1	1	Single-stranded-DNA-specific exonuclease RecJ	CYT	5	12	63	High
A0A378CNM0	0.937615	-0.092933	0.5497	no change	no	1.022	1.09	1.184	0.997	1	1.044	Lipoprotein	CYT	3	28	15.6	High
A0A378FR07	1.07059	0.098404	0.581	no change	no	1.092	1.02	1.08	0.961	1	1.184	Protein SprT	CYT	1	5	20.7	High
A0A378E767	0.871897	-0.19777	0.02739	no change	yes	0.9835	1.128	1.11	1.146	1	0.967	Deacetylase	EXC	8	40	37.5	High
A0A378FKW1	0.861993	-0.214252	0.07122	no change	no	0.9775	1.134	1.096	1.172	1	0.955	C4-dicarboxylate transporter DcuC	CYT	2	6	48.3	High
A0A237Q1D8	0.85664	-0.223239	0.2335	no change	no	0.974	1.137	1.23	1.044	1	0.948	TPR_21 domain-containing protein	CYT	11	65	22.4	High
A0A060VHK0	0.967381	-0.047844	0.6472	no change	no	1.038	1.073	1.128	1.018	1	1.075	TonB-dependent receptor yncD	CYT	5	10	77.1	High
A0A377YY11	0.979362	-0.030086	0.6813	no change	no	1.044	1.066	1.058	1.074	1	1.089	Transcription elongation factor GreA	CYT	8	73	17.7	High
A0A060VM00	0.928702	-0.106712	0.3699	no change	no	1.016	1.094	1.161	1.028	1	1.032	DNA-binding transcriptional regulator CytR	CYT	8	40	37.7	High
A0A486EJE4	1.04854	0.068387	0.5952	no change	no	1.08	1.03	1.022	1.037	1	1.159	N-acetylmuramoyl-L-alanine amidase	EXC	7	22	48.8	High
A0A0E1CPL7	0.960967	-0.057442	0.341	no change	no	1.034	1.076	1.081	1.072	1	1.068	30S ribosomal protein S20	CYT	4	36	9.7	High
A0A0E1CF46	0.878896	-0.186236	0.1806	no change	no	0.987	1.123	1.189	1.057	1	0.974	Peptidase B	CYT	7	63	47.4	High
A0A0J4QYM4	0.888988	-0.169764	0.07021	no change	no	0.993	1.117	1.083	1.151	1	0.986	D-erythrose-4-phosphate dehydrogenase	CYT	7	39	37.5	High
A0A2X3FCF7	0.855761	-0.224721	0.07676	no change	no	0.973	1.137	1.177	1.097	1	0.946	Cell division protein FtsL	CYT	4	30	15.1	High
A0A333FHW8	0.965517	-0.050626	0.7649	no change	no	1.036	1.073	1.175	0.971	1	1.072	Elongation factor G	CYT	1	26	78.2	High
A0A2I1V6X3	0.9	-0.152003	0.1435	no change	no	0.999	1.11	1.158	1.063	1	0.998	Glyoxylate/hydroxypyruvate reductase A	CYT	13	54	35.1	High
W8VE84	0.941989	-0.086218	0.2368	no change	no	1.023	1.086	1.057	1.116	1	1.047	Zinc metalloprotease	CYT	6	41	27.5	High
A0A421HDB1	0.84676	-0.239975	0.456	no change	no	0.967	1.142	1.33	0.954	1	0.934	AsmA family protein	CYT	4	9	75	High
A0A377XTK8	0.89784	-0.15547	0.2089	no change	no	0.9975	1.111	1.173	1.049	1	0.995	Transcriptional regulator of sorbose uptake and utilization genes	CYT	7	28	34.4	High
A0A0E1CGF6	0.852812	-0.2297	0.1695	no change	no	0.9705	1.138	1.211	1.064	1	0.941	Integral membrane protein	CYT	2	7	29.5	High
W8UMH0	0.970093	-0.043804	0.5162	no change	no	1.038	1.07	1.06	1.079	1	1.077	Mannokinase	CYT	2	9	36.2	High
A0A333FHS5	0.966418	-0.049281	0.6678	no change	no	1.036	1.072	1.133	1.01	1	1.072	Phosphoserine aminotransferase	CYT	1	6	40	High
A0A2A2SV06	0.986805	-0.019163	0.796	no change	no	1.047	1.061	1.054	1.068	1	1.094	Two-component system QseEF-associated lipoprotein QseG	CYT	6	23	26.5	High
A0A486KR67	1.12343	0.167905	0.691	no change	no	1.115	0.9925	0.752	1.233	1	1.23	Protein of uncharacterized function (DUF2543)	CYT	2	53	9.5	High
A0A378CYQ5	0.936581	-0.094525	0.07235	no change	no	1.019	1.088	1.088	1.088	1	1.039	Chaperone protein DnaK	CYT	1	59	69.1	High
W8UMD1	0.915455	-0.12744	0.01303	no change	yes	1.007	1.1	1.092	1.107	1	1.015	Probable phosphatase KPNJ2_03460	CYT	11	57	28	High
A6TBY6	0.954545	-0.067114	0.3996	no change	no	1.029	1.078	1.042	1.115	1	1.058	Phosphoesterase	CYT	7	65	20.4	High
A0A0S2V4I3	0.936581	-0.094525	0.07388	no change	no	1.019	1.088	1.091	1.085	1	1.039	Aldehyde dehydrogenase family protein	CYT	7	21	53.5	High
A0A0J4XV12	0.920693	-0.119208	0.4914	no change	no	1.01	1.097	0.994	1.2	1	1.021	Secreted protein	CYT	4	34	14.1	High
W1EG09	0.965485	-0.050674	0.749	no change	no	1.035	1.072	1.165	0.979	1	1.071	High-affinity choline uptake protein BetT	CYT	2	3	85.9	High
W8V719	0.860866	-0.21614	0.2402	no change	no	0.9745	1.132	1.223	1.04	1	0.949	ECA polysaccharide chain length modulation protein	CYT	8	33	39.3	High
W1H4M8	1.0019	0.00274	0.9816	no change	no	1.054	1.052	1.032	1.073	1	1.108	Deoxyribose-phosphate aldolase	CYT	18	77	28.5	High
A0A332E974	0.902439	-0.148099	0.353	no change	no	0.999	1.107	1.197	1.017	1	0.998	LPS-assembly protein LptD	PLA	23	41	88.5	High
A0A0E1CFW5	0.960894	-0.057551	0.5091	no change	no	1.032	1.074	1.033	1.116	1	1.065	CTP synthase	CYT	7	46	27.7	High
A0A2J5NVT9	0.945471	-0.080894	0.4008	no change	no	1.023	1.082	1.032	1.131	1	1.047	1,4-dihydroxy-2-naphthoyl-CoA synthase (Fragment)	CYT	1	56	18.5	High
A0A367P454	0.902803	-0.147517	0.2101	no change	no	0.9985	1.106	1.047	1.165	1	0.997	Queuine tRNA-ribosyltransferase	CYT	15	43	42.6	High
W1HUP8	0.909256	-0.137242	0.1648	no change	no	1.002	1.102	1.149	1.056	1	1.005	50S ribosomal protein L2	CYT	13	51	29.8	High
W8VHF5	0.996205	-0.005486	0.9591	no change	no	1.05	1.054	0.995	1.114	1	1.1	3-hydroxydecanoyl-[acyl-carrier-protein] dehydratase	CYT	6	40	21.5	High
A0A0E1CF06	1.02697	0.038401	0.8531	no change	no	1.066	1.038	1.154	0.923	1	1.133	Trans-aconitate 2-methyltransferase	CYT	1	8	29.8	High
W1HRC2	0.947222	-0.078225	0.77	no change	no	1.023	1.08	1.249	0.911	1	1.046	Alanine transaminase ## AlaA	CYT	10	29	49.8	High
D4HR51	0.857774	-0.221331	0.4194	no change	no	0.971	1.132	0.975	1.289	1	0.942	Chromosome (Plasmid) partitioning protein ParB	CYT	1	24	35.3	High
A0A0E1C730	0.899729	-0.152438	0.07918	no change	no	0.996	1.107	1.074	1.14	1	0.992	PanD regulatory factor	CYT	4	38	14.9	High
A0A332Q6J0	1.00668	0.009604	0.9247	no change	no	1.055	1.048	1.005	1.091	1	1.111	Putative ABC-type amino acid transport/signal transduction systems periplasmic component	CYT	5	23	33.4	High
A0A0E1CBU8	0.929358	-0.105694	0.6485	no change	no	1.013	1.09	0.946	1.233	1	1.026	Oxidored_molyb domain-containing protein	CYT	4	21	18.9	High
A0A378A234	0.875558	-0.191726	0.07781	no change	no	0.9815	1.121	1.158	1.084	1	0.963	1,4-alpha-glucan branching enzyme GlgB	CYT	18	40	85.6	High
A0A485Y6P4	0.883513	-0.178677	0.1451	no change	no	0.986	1.116	1.17	1.062	1	0.972	Riboflavin biosynthesis protein RibD	CYT	9	36	40.1	High
A0A377Z7F6	0.983019	-0.024709	0.7537	no change	no	1.042	1.06	1.034	1.087	1	1.085	2-C-methyl-D-erythritol 4-phosphate cytidylyltransferase	CYT	9	51	25.6	High
A0A060VQJ5	0.939114	-0.090627	0.08021	no change	no	1.018	1.084	1.09	1.077	1	1.037	Protease	CYT	3	11	37	High
A0A0J4XS04	1.01727	0.024709	0.8376	no change	no	1.06	1.042	1.088	0.996	1	1.119	Protein mlc	CYT	2	5	44.6	High
A0A2X3J138	0.899638	-0.152583	0.2211	no change	no	0.995	1.106	1.169	1.043	1	0.99	Succinate--CoA ligase [ADP-forming] subunit beta	CYT	19	66	41.5	High
A0A343IR66	0.895758	-0.158819	0.1419	no change	no	0.9925	1.108	1.06	1.157	1	0.985	Cation efflux system protein CusB	CYT	11	34	47.7	High
W9BIW5	0.899186	-0.153308	0.05463	no change	no	0.9945	1.106	1.079	1.132	1	0.989	Ribonuclease 3	CYT	8	41	25.5	High
A0A0E1CMD0	0.845782	-0.241642	0.07112	no change	no	0.9625	1.138	1.171	1.106	1	0.925	tRNA modification GTPase MnmE	CYT	12	39	49.1	High
A0A1Y0Q559	0.865453	-0.208473	0.2793	no change	no	0.9745	1.126	1.225	1.026	1	0.949	Membrane protein insertase YidC	CYT	12	28	61.4	High
W8V652	0.839317	-0.252712	0.3107	no change	no	0.9585	1.142	1.271	1.012	1	0.917	Transcriptional regulator, GntR family protein	CYT	2	10	29.5	High
A0A485Y2V3	0.988636	-0.016488	0.8639	no change	no	1.044	1.056	1.095	1.017	1	1.089	Formate dehydrogenase oxidoreductase protein	CYT	4	23	83.9	High
A0A0E1CBP0	0.948052	-0.076962	0.2844	no change	no	1.022	1.078	1.047	1.109	1	1.045	30S ribosomal protein S17	CYT	3	32	9.7	High
A0A0E1CC24	0.874554	-0.193381	0.1114	no change	no	0.9795	1.12	1.167	1.073	1	0.959	Beta-glucosidase	PLA	22	35	83.3	High
A0A330TXN9	0.874554	-0.193381	0.2493	no change	no	0.9795	1.12	1.205	1.035	1	0.959	Transketolase	CYT	15	39	72.1	High
C8SY81	0.980189	-0.028869	0.678	no change	no	1.039	1.06	1.044	1.076	1	1.079	Imidazole glycerol phosphate synthase subunit HisF	CYT	15	86	28.3	High
W8V070	0.94532	-0.081126	0.6892	no change	no	1.02	1.079	0.953	1.205	1	1.04	Uncharacterized protein	PLA	11	23	58.1	High
P45599	0.985809	-0.02062	0.8784	no change	no	1.042	1.057	0.975	1.14	1	1.083	Ferric uptake regulation protein	CYT	7	68	17.8	High
A0A0E1C6L9	0.801288	-0.319608	0.1879	down	no	0.9335	1.165	1.068	1.262	1	0.867	Glutathione S-transferase	CYT	1	9	22.3	High
A0A1W1K850	0.853357	-0.228779	0.1085	no change	no	0.966	1.132	1.181	1.083	1	0.932	Chorismate mutase	CYT	14	48	42.9	High
A0A377UWE9	1.04683	0.066026	0.7223	no change	no	1.073	1.025	0.931	1.118	1	1.146	ATP synthase epsilon chain	CYT	4	59	15.4	High
W8UK31	0.982987	-0.024756	0.7901	no change	no	1.04	1.058	1.099	1.017	1	1.081	Isochorismatase-like hydrolase slsA	CYT	3	22	24.4	High
A0A0E1CLH3	0.820747	-0.284991	0.06309	down	no	0.9455	1.152	1.156	1.149	1	0.891	Aspartokinase	CYT	17	48	48.4	High
A0A3M0E474	0.78815	-0.343458	0.08127	down	no	0.9245	1.173	1.175	1.171	1	0.849	Uncharacterized protein	CYT	1	29	25.9	High
A0A378AHL3	0.995243	-0.00688	0.9624	no change	no	1.046	1.051	0.969	1.133	1	1.092	50S ribosomal protein L21	CYT	2	60	11.6	High
A0A2X3CVB8	0.989564	-0.015136	0.9297	no change	no	1.043	1.054	0.958	1.15	1	1.087	Integration host factor subunit alpha	CYT	2	58	11.3	High
A0A0J4N9F7	1.01441	0.02064	0.8727	no change	no	1.056	1.041	0.977	1.105	1	1.113	DUF2766 domain-containing protein	CYT	3	48	9.2	High
A0A377YUC5	1.03592	0.050916	0.6352	no change	no	1.067	1.03	1.039	1.02	1	1.134	Deoxyuridine 5'-triphosphate nucleotidohydrolase	CYT	2	22	16.2	High
A0A0T5ILW2	0.888739	-0.170169	0.05299	no change	no	0.9865	1.11	1.137	1.084	1	0.973	TDP-N-acetylfucosamine:lipid II N-acetylfucosaminyltransferase	CYT	1	5	40.1	High
A0A485VLZ0	0.79188	-0.336646	0.4254	down	no	0.9265	1.17	0.936	1.404	1	0.853	Glutaredoxin 1	CYT	1	47	9.8	High
W9BI02	0.812014	-0.300424	0.1827	down	no	0.9395	1.157	1.247	1.067	1	0.879	Bcr/CflA family efflux transporter	CYT	1	3	44	High
A0A0J2GBP8	1.04289	0.06058	0.6317	no change	no	1.07	1.026	0.987	1.064	1	1.141	6,7-dimethyl-8-ribityllumazine synthase	CYT	7	86	16.1	High
A0A2X3CHN3	0.901996	-0.148806	0.1964	no change	no	0.994	1.102	1.159	1.046	1	0.988	Glycerol-3-phosphate acyltransferase	CYT	12	22	91.2	High
A0A2L1C4L9	0.937153	-0.093643	0.1164	no change	no	1.014	1.082	1.102	1.061	1	1.029	Formate dehydrogenase subunit alpha	CYT	5	15	79.3	High
Q6U5P0	0.940741	-0.088131	0.4971	no change	no	1.016	1.08	1.004	1.155	1	1.032	Uncharacterized protein	CYT	6	51	15.7	High
A0A2X3CC03	0.859805	-0.217919	0.107	no change	no	0.969	1.127	1.174	1.08	1	0.938	NAD(P)-dependent alcohol dehydrogenase	CYT	4	16	36.3	High
W1DKP8	0.912409	-0.132248	0.05289	no change	no	1	1.096	1.119	1.073	1	1	D-serine dehydratase transcriptional activator	CYT	2	9	37.8	High
W8VHM4	0.957944	-0.061987	0.2451	no change	no	1.025	1.07	1.083	1.058	1	1.05	2-polyprenyl-3-methyl-6-methoxy-1,4-benzoquinol hydroxylase	CYT	6	22	46.4	High
W1I2N5	0.814991	-0.295143	0.08601	down	no	0.9405	1.154	1.184	1.123	1	0.881	Cystine ABC transporter, ATP-binding protein	CYT	6	30	33.1	High
A0A378AGZ9	0.785592	-0.348147	0.0856	down	no	0.9215	1.173	1.179	1.167	1	0.843	Alkanesulfonates-binding protein	CYT	1	17	11.4	High
A0A0E1CL24	0.876344	-0.190431	0.3816	no change	no	0.978	1.116	1.239	0.994	1	0.956	Glucose-6-phosphate isomerase	CYT	8	67	61.5	High
A0A0E1CBJ2	0.917582	-0.12409	0.06214	no change	no	1.002	1.092	1.115	1.068	1	1.003	tRNA pseudouridine synthase A	CYT	6	32	30.3	High
A0A210V246	0.888188	-0.171064	0.3338	no change	no	0.985	1.109	1.206	1.012	1	0.97	Arginine--tRNA ligase	CYT	24	59	64.2	High
W8UTF1	0.903182	-0.146912	0.5814	no change	no	0.9935	1.1	0.937	1.262	1	0.987	Transcription termination/antitermination protein NusG	CYT	9	61	20.5	High
A0A3S4KJP0	1.12215	0.166264	0.5764	no change	no	1.107	0.9865	0.839	1.134	1	1.214	30S ribosomal protein S6	CYT	1	51	8	High
A0A4S5W874	0.943361	-0.084118	0.4988	no change	no	1.016	1.077	1.005	1.149	1	1.033	Glutathione ABC transporter substrate-binding protein GsiB	CYT	23	61	56.4	High
A0A2L0KRU9	0.892405	-0.164229	0.272	no change	no	0.987	1.106	1.185	1.028	1	0.974	Outer membrane assembly protein AsmA	CYT	17	35	68.7	High
A0A3F3BLS7	0.97081	-0.042739	0.8242	no change	no	1.031	1.062	0.947	1.176	1	1.063	ATP-independent periplasmic protein-refolding chaperone	PLA	7	40	18	High
A0A0E1C8C7	1.04995	0.070322	0.6901	no change	no	1.072	1.021	0.937	1.105	1	1.144	30S ribosomal protein S21	CYT	4	22	15.6	High
A0A485HRB1	0.878366	-0.187105	0.02441	no change	yes	0.9785	1.114	1.117	1.112	1	0.957	NADH pyrophosphatase	CYT	7	27	29.6	High
A0A170GIZ5	0.969868	-0.044139	0.4993	no change	no	1.03	1.062	1.038	1.087	1	1.061	ATP-dependent protease ATPase subunit HslU	CYT	13	62	49.7	High
A0A0J4VPT4	0.944238	-0.082778	0.1614	no change	no	1.016	1.076	1.054	1.097	1	1.033	Shikimate dehydrogenase (NADP(+))	CYT	4	21	29.1	High
A0A0H3GMZ6	0.933457	-0.099345	0.03526	no change	yes	1.01	1.082	1.091	1.072	1	1.02	Putative carboxylyase-related protein	CYT	4	13	54	High
A0A0E1CAZ5	0.95514	-0.066216	0.4788	no change	no	1.022	1.07	1.123	1.018	1	1.043	Xylose operon regulatory protein	CYT	2	7	45.9	High
A0A0E1CCK5	0.871199	-0.198927	0.03272	no change	yes	0.974	1.118	1.112	1.125	1	0.948	Protein-export membrane protein SecG	EXC	1	9	12.5	High
A0A377UCB4	0.956969	-0.063456	0.7447	no change	no	1.023	1.069	1.19	0.948	1	1.046	Ditrans,polycis-undecaprenyl-diphosphate synthase ((2E,6E)-farnesyl-diphosphate specific)	CYT	1	4	28.9	High
A0A377VY02	0.831436	-0.266323	0.3249	no change	no	0.9495	1.142	1.281	1.002	1	0.899	Cell division protein ZipA	CYT	1	40	10.6	High
A0A0J4Y5S1	0.892308	-0.164387	0.2635	no change	no	0.986	1.105	1.181	1.029	1	0.972	50S ribosomal protein L7/L12	CYT	1	82	12.4	High
A0A2X3IZM7	0.911335	-0.133947	0.1297	no change	no	0.997	1.094	1.132	1.055	1	0.994	DNA-binding transcriptional regulator RstA	CYT	7	36	26.4	High
A0A4S8GQC8	0.985755	-0.020699	0.8018	no change	no	1.038	1.053	1.02	1.086	1	1.077	Cysteine/glutathione ABC transporter ATP-binding protein/permease CydC	CYT	1	4	62.3	High
W9B223	0.843915	-0.24483	0.07474	no change	no	0.957	1.134	1.162	1.106	1	0.914	Uncharacterized protein	CYT	3	50	27.3	High
A0A333FAA0	0.817826	-0.290134	0.4907	down	no	0.9405	1.15	1.392	0.907	1	0.881	Aldehyde-alcohol dehydrogenase	CYT	1	18	96	High
W1DGR1	0.902184	-0.148507	0.5101	no change	no	0.9915	1.099	1.234	0.964	1	0.983	Paraquat-inducible protein B	CYT	8	13	80.6	High
A0A0C7K8Z8	0.889693	-0.168621	0.245	no change	no	0.984	1.106	1.18	1.033	1	0.968	Glutamate--cysteine ligase	CYT	12	32	58	High
A0A2U0NJU5	0.828521	-0.271389	0.2785	down	no	0.947	1.143	1.265	1.021	1	0.894	Phosphate acetyltransferase (Fragment)	CYT	1	48	27.2	High
A0A377W936	0.949627	-0.074567	0.1247	no change	no	1.018	1.072	1.083	1.061	1	1.036	UDP-N-acetyl-D-mannosamine dehydrogenase	CYT	10	23	85.1	High
A0A3F3C9Q3	0.879496	-0.18525	0.4914	no change	no	0.978	1.112	0.953	1.272	1	0.956	Enolase-phosphatase E1	CYT	5	41	25.5	High
A0A377ZG24	0.967985	-0.046944	0.6962	no change	no	1.028	1.062	0.992	1.132	1	1.056	GTP cyclohydrolase-2	CYT	8	55	22.2	High
A0A485XZS0	0.913919	-0.129861	0.01784	no change	yes	0.998	1.092	1.079	1.104	1	0.996	tRNA 5-methylaminomethyl-2-thiouridine biosynthesis bifunctional protein MnmC	CYT	5	16	72.9	High
A0A0J4X0K3	0.971698	-0.04142	0.7082	no change	no	1.03	1.06	0.998	1.123	1	1.061	Probable endonuclease 4	CYT	4	13	31.2	High
A0A0E1CDV3	0.830123	-0.268604	0.2568	no change	no	0.948	1.142	1.254	1.03	1	0.896	Cobalt-zinc-cadmium resistance protein czcD	CYT	1	4	35.8	High
A0A4S5RLC6	0.906478	-0.141656	0.2315	no change	no	0.9935	1.096	1.156	1.036	1	0.987	EcsC family protein	CYT	7	38	22.8	High
A0A377UE46	0.894379	-0.161042	0.07489	no change	no	0.9865	1.103	1.134	1.072	1	0.973	HTH-type transcriptional regulator ycgE	CYT	1	4	29.1	High
A0A1S9BPH9	1.07037	0.098105	0.7772	no change	no	1.08	1.009	0.803	1.215	1	1.161	Thiol peroxidase	PLA	1	71	17.5	High
A0A377XF41	0.878597	-0.186726	0.02794	no change	yes	0.977	1.112	1.11	1.115	1	0.954	Septum site-determining protein MinD	CYT	1	79	15.6	High
A0A2L1C559	0.871864	-0.197825	0.1934	no change	no	0.973	1.116	1.185	1.047	1	0.946	UDP-N-acetylglucosamine 2-epimerase	CYT	7	25	41.8	High
A0A0E1CE44	0.972616	-0.040058	0.4477	no change	no	1.03	1.059	1.07	1.048	1	1.059	Ribosomal RNA large subunit methyltransferase M	CYT	7	21	42.2	High
R4YDM6	0.946878	-0.07875	0.3815	no change	no	1.016	1.073	1.025	1.121	1	1.033	5'/3'-nucleotidase SurE	CYT	4	22	27.6	High
A0A378EJT8	0.900819	-0.150691	0.01125	no change	yes	0.99	1.099	1.093	1.105	1	0.98	Peptide transport system ATP-binding protein sapF	CYT	2	8	36.1	High
A0A2X3C9C7	0.816522	-0.292437	0.3975	down	no	0.939	1.15	1.337	0.962	1	0.878	ATP synthase subunit a	CYT	4	8	31.8	High
A0A170I915	0.952336	-0.070457	0.6748	no change	no	1.019	1.07	1.172	0.968	1	1.039	Amino acid permease	CYT	1	3	50.1	High
A0A0C7KCW8	0.884928	-0.176368	0.1044	no change	no	0.9805	1.108	1.149	1.068	1	0.961	Quorum-sensing regulator protein F	CYT	8	23	49.2	High
A0A2X3CQ75	0.858096	-0.220789	0.04699	no change	yes	0.9645	1.124	1.119	1.129	1	0.929	tRNA pseudouridine synthase B	CYT	2	26	37.9	High
A0A0H3GS83	0.841711	-0.248604	0.2069	no change	no	0.9545	1.134	1.221	1.048	1	0.909	Methionine import ATP-binding protein MetN	CYT	6	69	37.6	High
A0A486KFH1	1.00769	0.011055	0.8932	no change	no	1.048	1.04	1.02	1.061	1	1.097	Succinate--CoA ligase [ADP-forming] subunit alpha	CYT	13	71	29.8	High
W1DHP8	1.02718	0.038695	0.8615	no change	no	1.058	1.03	0.895	1.164	1	1.117	Protein GrpE	CYT	1	53	22.7	High
A0A0E1CNW8	0.922652	-0.116142	0.2282	no change	no	1.002	1.086	1.136	1.037	1	1.003	Na(+)-translocating NADH-quinone reductase subunit A	CYT	8	27	49.5	High
A0A0E1CLE5	0.966102	-0.049753	0.6245	no change	no	1.026	1.062	1.118	1.006	1	1.053	Diaminopimelate epimerase	CYT	5	39	30.2	High
A0A378B251	0.996176	-0.005528	0.9626	no change	no	1.042	1.046	0.984	1.109	1	1.085	OsmC/Ohr family protein	CYT	4	63	10.1	High
A0A4S7K997	0.955056	-0.066342	0.1757	no change	no	1.02	1.068	1.056	1.079	1	1.04	Uncharacterized protein	CYT	5	38	12.1	High
A0A383K768	1.01934	0.027639	0.7836	no change	no	1.054	1.034	1	1.068	1	1.108	DNA-binding protein	CYT	1	16	15.2	High
A0A485YJV9	0.897727	-0.155651	0.08327	no change	no	0.9875	1.1	1.133	1.068	1	0.975	Ferrochelatase	CYT	8	39	35.7	High
A0A332JK90	1.16269	0.217472	0.5036	no change	no	1.122	0.965	0.814	1.116	1	1.244	UPF0125 protein DM062_26245	CYT	2	35	10.8	High
A0A0P0YR45	1.01254	0.017973	0.895	no change	no	1.05	1.037	1.112	0.962	1	1.101	UDP-glucose pyrophosphorylase	CYT	7	59	33	High
A0A2W0NBY8	0.978199	-0.0318	0.8076	no change	no	1.032	1.055	0.977	1.134	1	1.064	1-(5-phosphoribosyl)-5-[(5-phosphoribosylamino)methylideneamino] imidazole-4-carboxamide isomerase	CYT	8	64	26	High
A0A0W8AW14	0.970727	-0.042862	0.4066	no change	no	1.028	1.059	1.069	1.049	1	1.056	Thymidine phosphorylase	CYT	13	37	47	High
A0A4S4QLI5	0.93062	-0.103736	0.06952	no change	no	1.006	1.081	1.101	1.061	1	1.012	Pyruvate formate lyase 1-activating protein	CYT	13	53	30.1	High
A0A3S4HW26	1.02229	0.0318	0.8498	no change	no	1.055	1.032	0.941	1.124	1	1.111	Putative cytoplasmic protein	CYT	1	3	23.5	High
A0A383KIS5	0.910714	-0.13493	0.05982	no change	no	0.9945	1.092	1.068	1.117	1	0.989	Protease III	PLA	1	1	108.7	High
C8TBP0	0.967925	-0.047034	0.8183	no change	no	1.026	1.06	0.929	1.192	1	1.051	Phosphopentomutase	CYT	4	69	44.7	High
A0A486FG99	0.83304	-0.263542	0.1439	no change	no	0.948	1.138	1.201	1.076	1	0.896	AMP nucleosidase	CYT	13	44	54.2	High
A0A2A2SU64	0.874214	-0.193942	0.4553	no change	no	0.973	1.113	0.963	1.263	1	0.946	Cobalt-factor II C(20)-methyltransferase	CYT	8	53	25.5	High
A0A336IV13	0.983825	-0.023526	0.7033	no change	no	1.034	1.051	1.034	1.069	1	1.069	Oligopeptidase A OS=Klebsiella pneumoniae	CYT	1	27	76.7	High
W1E3T4	0.966981	-0.04844	0.799	no change	no	1.025	1.06	0.942	1.178	1	1.05	Ribose ABC transport system, periplasmic ribose-binding protein RbsB (TC 3.A.1.2.1)	PLA	8	38	31.3	High
A0A2X1QSG4	0.983825	-0.023526	0.8644	no change	no	1.034	1.051	0.967	1.135	1	1.067	Co-chaperone protein HscB	CYT	4	37	21.6	High
A0A171DAE3	0.993308	-0.009687	0.955	no change	no	1.039	1.046	1.131	0.96	1	1.079	GTPase activator	CYT	1	53	9.1	High
A0A336JDL1	1.04612	0.065053	0.6042	no change	no	1.066	1.019	1.057	0.982	1	1.131	Protein ydgH	CYT	1	9	33.6	High
A0A4V6Z6Y6	0.972564	-0.040135	0.7764	no change	no	1.028	1.057	1.144	0.971	1	1.056	UDP-N-acetylmuramoylalanyl-D-glutamate--2, 6-diaminopimelate ligase	CYT	1	5	52.8	High
W8UIF8	0.973485	-0.03877	0.4944	no change	no	1.028	1.056	1.039	1.073	1	1.057	Uncharacterized protein	CYT	8	58	28.5	High
A0A331MJF2	0.852444	-0.230322	0.3097	no change	no	0.959	1.125	1.241	1.009	1	0.918	3-hydroxyacyl-[acyl-carrier-protein] dehydratase FabZ	CYT	6	51	17.1	High
A0A331TTU8	0.892825	-0.163551	0.1171	no change	no	0.983	1.101	1.142	1.06	1	0.966	LysR family transcriptional regulator	CYT	6	23	33.5	High
Q6U623	0.854093	-0.227536	0.0556	no change	no	0.96	1.124	1.119	1.128	1	0.92	Uncharacterized protein	CYT	2	7	43.1	High
A0A2X3EYA6	0.894545	-0.160773	0.7273	no change	no	0.984	1.1	1.389	0.811	1	0.968	3-hydroxydecanoyl-(Acyl carrier protein) dehydratase	CYT	1	100	3.5	High
A0A447RM53	0.986654	-0.019384	0.9149	no change	no	1.035	1.049	0.943	1.155	1	1.071	UPF0115 protein NCTC13635_01658	CYT	5	31	22.7	High
A0A378G7P8	0.837743	-0.255421	0.1007	no change	no	0.95	1.134	1.095	1.172	1	0.9	D-amino acid dehydrogenase small subunit	CYT	1	23	23	High
A0A060VIP4	0.907967	-0.139288	0.4407	no change	no	0.9915	1.092	0.987	1.198	1	0.983	Metal-dependent hydrolase	CYT	4	26	22.6	High
A0A2X3FBP5	0.895814	-0.158728	0.3245	no change	no	0.9845	1.099	1.186	1.012	1	0.969	Membrane protein	CYT	1	11	10.5	High
A0A0H3GXG0	0.978158	-0.031861	0.5252	no change	no	1.03	1.053	1.056	1.05	1	1.06	Uncharacterized protein	CYT	4	24	21.9	High
A0A378BGL9	0.985701	-0.020778	0.7051	no change	no	1.034	1.049	1.054	1.044	1	1.068	Lipid A biosynthesis myristoyltransferase	CYT	5	15	46.3	High
V0ADV4	0.981922	-0.02632	0.6143	no change	no	1.032	1.051	1.054	1.048	1	1.064	Anaerobic ribonucleoside-triphosphate reductase-activating protein	CYT	2	12	18.3	High
W8V0F1	0.917587	-0.124082	0.5015	no change	no	0.9965	1.086	1.196	0.976	1	0.993	Uncharacterized protein	CYT	2	18	21.9	High
A0A2X3BVS3	0.91055	-0.135189	0.01945	no change	yes	0.9925	1.09	1.101	1.078	1	0.985	Outer membrane protein	CYT	1	33	9.2	High
A0A0E1CG11	0.938547	-0.091498	0.353	no change	no	1.008	1.074	1.02	1.127	1	1.017	UDP-glucose 6-dehydrogenase	CYT	8	66	43.4	High
A0A2J5PQ40	0.920664	-0.119253	0.209	no change	no	0.998	1.084	1.037	1.131	1	0.996	Acetylglutamate kinase	CYT	1	54	27	High
A0A0E1CCL7	1.01744	0.024946	0.8424	no change	no	1.05	1.032	0.969	1.094	1	1.099	Cell division protein FtsP	PLA	5	18	52.7	High
W1B2K9	0.927778	-0.108149	0.1806	no change	no	1.002	1.08	1.119	1.042	1	1.005	Uncharacterized protein	CYT	1	19	26.6	High
R4Y4P9	0.979087	-0.03049	0.7748	no change	no	1.03	1.052	0.991	1.112	1	1.059	Guanylate kinase	CYT	6	22	31.5	High
A0A060VDM8	1.00578	0.008315	0.9599	no change	no	1.044	1.038	1.134	0.942	1	1.088	5'-nucleotidase	PLA	2	20	25.3	High
A0A060VLX8	0.796376	-0.328478	0.1776	down	no	0.923	1.159	1.245	1.073	1	0.846	LPS-assembly lipoprotein LptE	CYT	1	20	21.5	High
A0A0E1CK00	0.937616	-0.09293	0.09402	no change	no	1.007	1.074	1.095	1.053	1	1.014	D-alanine--D-alanine ligase	CYT	12	65	32.7	High
A0A378BDW3	0.973435	-0.038844	0.7182	no change	no	1.026	1.054	1.118	0.991	1	1.052	Respiratory nitrate reductase subunit beta	PLA	17	38	94	High
A0A2J5QJ47	1.04322	0.061046	0.5975	no change	no	1.062	1.018	1.054	0.981	1	1.125	UTP--glucose-1-phosphate uridylyltransferase (Fragment)	CYT	2	95	19.5	High
A0A4V0GCC3	1.14212	0.191716	0.3555	no change	no	1.109	0.971	0.932	1.01	1	1.218	Universal stress protein A	CYT	1	60	16.2	High
A0A367P239	0.977186	-0.033294	0.5296	no change	no	1.028	1.052	1.069	1.036	1	1.056	Lysine--tRNA ligase (Fragment)	CYT	1	75	14.8	High
A0A333G1X1	1.01161	0.016647	0.9433	no change	no	1.046	1.034	0.899	1.17	1	1.092	Translation elongation factor P	CYT	2	25	11.1	High
A0A060VI29	0.984733	-0.022196	0.7745	no change	no	1.032	1.048	1.085	1.012	1	1.065	Protein Implicated in DNA repair function with RecA and MutS	CYT	1	5	17.9	High
A0A377V5F7	0.819773	-0.286704	0.1311	down	no	0.937	1.143	1.197	1.089	1	0.874	Uncharacterized protein	CYT	1	7	12.4	High
A0A378B2W6	0.869604	-0.201569	0.2657	no change	no	0.967	1.112	1.023	1.2	1	0.934	Multidrug resistance protein MdtK	CYT	1	2	53.1	High
A0A2X3HI88	1.02434	0.034699	0.7076	no change	no	1.052	1.027	1.05	1.005	1	1.104	2-hydroxyglutaryl-CoA dehydratase subunit D	CYT	11	34	43	High
W8UT01	0.972486	-0.040251	0.7994	no change	no	1.025	1.054	0.957	1.151	1	1.05	Bifunctional protein GlmU	CYT	2	25	49.2	High
A0A330ZXG5	0.839381	-0.252603	0.1016	no change	no	0.9485	1.13	1.165	1.094	1	0.897	Fructose-bisphosphate aldolase class I	CYT	1	12	38.1	High
A0A377WL59	0.828056	-0.272199	0.1718	down	no	0.9415	1.137	1.064	1.21	1	0.883	Putative 2-deoxy-D-gluconate 3-dehydrogenase	CYT	4	16	27.7	High
A0A0E1CCG7	1.14669	0.197481	0.4721	no change	no	1.11	0.968	0.85	1.086	1	1.219	Ferrioxamine receptor	CYT	1	3	78	High
W1AME2	0.971537	-0.041659	0.6505	no change	no	1.024	1.054	1.003	1.104	1	1.048	Sorbitol dehydrogenase	CYT	1	3	36.5	Medium
A0A486FRD4	0.897717	-0.155668	0.4099	no change	no	0.983	1.095	1.202	0.988	1	0.966	Bifunctional glutamine synthetase adenylyltransferase/adenylyl-removing enzyme	CYT	10	17	107.4	High
A0A0W8APF9	0.988517	-0.016663	0.8671	no change	no	1.033	1.045	0.991	1.099	1	1.066	Orotidine 5'-phosphate decarboxylase	CYT	9	40	26.3	High
J2DFY4	0.909007	-0.137636	0.2822	no change	no	0.989	1.088	1.155	1.021	1	0.978	Transcription termination factor Rho	CYT	2	65	49.7	High
A0A377VKJ9	0.809233	-0.305372	0.185	down	no	0.929	1.148	1.064	1.233	1	0.858	NADP-dependent L-serine/L-allo-threonine dehydrogenase YdfG	CYT	1	23	27.2	High
W1BGQ3	0.912523	-0.132067	0.01673	no change	yes	0.991	1.086	1.077	1.094	1	0.982	Phosphoribosyl-dephospho-CoA transferase	CYT	3	9	55.1	High
J2E0H8	0.864452	-0.210142	0.1014	no change	no	0.963	1.114	1.15	1.077	1	0.926	Phosphate import ATP-binding protein PstB	CYT	3	7	42.1	High
A0A0J4R4B7	0.898537	-0.154349	0.4237	no change	no	0.983	1.094	1.203	0.984	1	0.966	Diguanylate cyclase VdcA	CYT	1	3	39.4	High
A0A483VLV5	0.894617	-0.160658	0.4064	no change	no	0.9805	1.096	1.205	0.987	1	0.961	PTS mannitol transporter subunit IICBA	CYT	12	29	67.7	High
J2X1X3	0.94382	-0.083416	0.1638	no change	no	1.008	1.068	1.095	1.042	1	1.017	Alcohol dehydrogenase, iron-dependent	CYT	9	42	42	High
A0A0J4QKA6	0.893704	-0.16213	0.2985	no change	no	0.9795	1.096	1.178	1.015	1	0.959	Glutamate-1-semialdehyde 2,1-aminomutase	CYT	5	48	45.3	High
A0A378AX45	0.885104	-0.17608	0.3691	no change	no	0.9745	1.101	1.208	0.994	1	0.949	Branched-chain amino acid aminotransferase	CYT	2	61	12.8	High
A0A486C220	0.833481	-0.26278	0.1339	no change	no	0.9435	1.132	1.185	1.08	1	0.887	Tol-Pal system protein TolQ	CYT	7	33	25.6	High
A0A377VLL3	0.930233	-0.104337	0.01732	no change	yes	1	1.075	1.085	1.065	1	1	Aspartate--tRNA ligase	CYT	1	37	65.6	High
A0A2X1S1T8	0.900183	-0.15171	0.2236	no change	no	0.983	1.092	1.153	1.032	1	0.966	ATP phosphoribosyltransferase	CYT	4	54	33.2	High
A0A383KJN5	0.88294	-0.179613	0.04115	no change	yes	0.973	1.102	1.1	1.105	1	0.946	Cyclic AMP receptor protein	EXC	12	58	23.6	High
W8USC9	0.939252	-0.090415	0.006098	no change	yes	1.005	1.07	1.069	1.071	1	1.01	Ubiquinone/menaquinone biosynthesis C-methyltransferase UbiE	CYT	11	45	34.2	High
A0A486GI24	0.807491	-0.308481	0.09953	down	no	0.927	1.148	1.166	1.129	1	0.854	Lead, cadmium, zinc and mercury transporting ATPase	CYT	6	24	77.1	High
A0A330ZQ10	0.914207	-0.129408	0.1814	no change	no	0.991	1.084	1.13	1.039	1	0.982	Oligopeptide transport ATP-binding protein OppF	CYT	7	22	37.2	High
A0A336IHJ3	0.886364	-0.174029	0.5002	no change	no	0.975	1.1	0.949	1.25	1	0.95	2-haloalkanoic acid dehalogenase	CYT	1	10	26.9	High
A0A343YPK4	1.07762	0.107844	0.5869	no change	no	1.076	0.9985	0.904	1.093	1	1.153	ABC transporter substrate-binding protein	CYT	1	5	54.4	High
A0A377Z2R9	0.952919	-0.069574	0.2327	no change	no	1.012	1.062	1.089	1.035	1	1.024	Hha toxicity attenuator	CYT	1	5	16	High
A0A377Z511	0.876471	-0.190222	0.2533	no change	no	0.9685	1.105	1.185	1.025	1	0.937	D-3-phosphoglycerate dehydrogenase	CYT	10	34	58.8	High
A0A0E1CFV3	0.854651	-0.226592	0.507	no change	no	0.9555	1.118	1.317	0.92	1	0.911	NADH-quinone oxidoreductase chain L	CYT	4	6	66.3	High
B5XWN4	0.933769	-0.098863	0.5283	no change	no	1.001	1.072	0.978	1.167	1	1.002	Transcriptional regulator SlyA	CYT	9	76	16.5	High
W8UWM2	0.910599	-0.135112	0.4096	no change	no	0.988	1.085	1.178	0.992	1	0.976	Pyridoxal kinase	CYT	5	32	32.2	High
A0A377VZK3	1.02838	0.040367	0.7756	no change	no	1.051	1.022	0.949	1.095	1	1.102	Muramoyltetrapeptide carboxypeptidase	CYT	7	38	35.3	High
A0A0J4MK32	0.979943	-0.029231	0.6972	no change	no	1.026	1.047	1.009	1.086	1	1.053	Outer membrane protein assembly factor BamE	CYT	1	18	12.4	High
A0A2X3EAH8	1.01262	0.018095	0.7948	no change	no	1.043	1.03	1.025	1.036	1	1.087	HTH-type transcriptional regulator cueR	CYT	3	24	16.1	High
A0A0J4UT47	1.02047	0.029231	0.8574	no change	no	1.047	1.026	0.935	1.118	1	1.095	Inner membrane protein	CYT	1	19	6.3	High
A0A2X3EU99	0.968661	-0.045936	0.7229	no change	no	1.02	1.053	1.13	0.976	1	1.041	Macrolide export ATP-binding/permease protein MacB	CYT	2	3	75.2	High
A0A377XS68	0.918981	-0.121892	0.3659	no change	no	0.9925	1.08	1.005	1.156	1	0.985	Hydroxyethylthiazole kinase	CYT	4	54	54.4	High
A0A486FW08	1.00775	0.011141	0.918	no change	no	1.04	1.032	0.982	1.083	1	1.08	30S ribosomal protein S1	CYT	40	68	61.2	High
A0A486PEI7	0.958412	-0.061282	0.5354	no change	no	1.014	1.058	1.001	1.116	1	1.029	Coenzyme F420 hydrogenase maturation protease	CYT	4	42	16.9	High
A0A377X3L0	0.85	-0.234465	0.5251	no change	no	0.952	1.12	0.905	1.336	1	0.904	Deoxyribodipyrimidine photolyase	CYT	2	7	58.6	High
A0A2L0KT29	0.943715	-0.083577	0.2349	no change	no	1.006	1.066	1.1	1.031	1	1.013	Chromate resistance protein	CYT	3	11	35.5	High
A0A2X3IW46	1.01165	0.016711	0.8466	no change	no	1.042	1.03	0.995	1.065	1	1.084	Transcriptional activator for leuABCD operon	CYT	2	6	37.3	High
W1H2A6	1.00193	0.002785	0.9649	no change	no	1.037	1.035	1.019	1.051	1	1.074	Nitrogen regulatory protein P-II, glnK	CYT	1	14	13.2	High
A0A486GHH2	0.958412	-0.061282	0.8	no change	no	1.014	1.058	1.212	0.905	1	1.028	UvrABC system protein a	CYT	1	2	92.6	High
A0A0E1CBD4	0.902204	-0.148475	0.1	no change	no	0.9825	1.089	1.121	1.057	1	0.965	Oligopeptide transport ATP-binding protein oppD	CYT	2	5	60.2	High
A0A0J4MJZ3	0.924721	-0.11291	0.6363	no change	no	0.995	1.076	1.224	0.929	1	0.99	Nucleoside triphosphate pyrophosphohydrolase	CYT	3	16	30.2	High
A0A0J4TRB7	0.870822	-0.19955	0.3328	no change	no	0.964	1.107	1.214	1	1	0.928	Aspartate 1-decarboxylase	CYT	1	8	14	High
A0A1C3Q466	0.903033	-0.147149	0.2711	no change	no	0.9825	1.088	1.155	1.02	1	0.965	Glutamate 5-kinase	CYT	12	57	39.1	High
A0A485YT72	0.949153	-0.075288	0.6459	no change	no	1.008	1.062	1.163	0.962	1	1.017	Phosphoribosylformylglycinamidine cyclo-ligase	CYT	5	35	36.7	High
A0A060VI27	1.0374	0.052974	0.7612	no change	no	1.054	1.016	0.921	1.111	1	1.108	Thiamine-phosphate synthase	CYT	1	71	23	High
A0A024GW39	0.990385	-0.013939	0.7825	no change	no	1.03	1.04	1.055	1.026	1	1.06	UDP-galactopyranose mutase	CYT	11	35	44.4	High
A0A1C1FBF3	0.982759	-0.025091	0.7658	no change	no	1.026	1.044	0.998	1.09	1	1.052	Bifunctional UDP-sugar hydrolase/5'-nucleotidase	PLA	8	25	60.5	High
W1G851	0.990385	-0.013939	0.9045	no change	no	1.03	1.04	1.103	0.977	1	1.061	Formate dehydrogenase O beta subunit	CYT	1	2	35.9	High
A0A170WJ44	0.926909	-0.109501	0.2026	no change	no	0.9955	1.074	1.115	1.032	1	0.991	ABC transporter ATP-binding protein	CYT	6	27	37.7	High
A0A447RLY3	0.930037	-0.104639	0.1663	no change	no	0.997	1.072	1.107	1.037	1	0.994	Phosphate acetyltransferase	CYT	1	61	41.6	High
A0A331J4N2	0.95928	-0.059976	0.4476	no change	no	1.013	1.056	1.012	1.1	1	1.026	RNA polymerase sigma factor RpoD	CYT	13	24	70.6	High
A0A330ZTZ6	0.983701	-0.023708	0.5839	no change	no	1.026	1.043	1.034	1.052	1	1.051	UDP-glucose pyrophosphorylase	CYT	2	40	32.8	High
C8T6Y8	0.976122	-0.034866	0.4469	no change	no	1.022	1.047	1.062	1.032	1	1.044	Uncharacterized protein	CYT	6	43	22.1	High
W1EBK2	0.894689	-0.160542	0.2373	no change	no	0.977	1.092	1.157	1.027	1	0.954	DNA mismatch repair protein MutL	CYT	1	31	4.5	High
A0A483LHE4	0.931373	-0.10257	0.1419	no change	no	0.9975	1.071	1.102	1.04	1	0.995	Glutamate synthase small subunit	CYT	1	68	51.9	High
A0A377UTB6	0.977055	-0.033488	0.8697	no change	no	1.022	1.046	0.921	1.17	1	1.044	30S ribosomal protein S6	CYT	1	57	17.2	High
A0A2U0NCT1	1.05567	0.078153	0.579	no change	no	1.062	1.006	0.949	1.064	1	1.124	Glycine cleavage system aminomethyltransferase GcvT (Fragment)	CYT	8	31	36.5	High
A0A060VIQ2	0.977055	-0.033488	0.7422	no change	no	1.022	1.046	0.987	1.106	1	1.045	UPF0301 protein NCTC9617_03215	CYT	1	55	20.8	High
W9BJH5	1	0	0.9859	no change	no	1.034	1.034	0.997	1.072	1	1.067	Uncharacterized protein	CYT	3	12	44.6	High
A0A485YHN5	0.83659	-0.257408	0.1401	no change	no	0.942	1.126	1.177	1.075	1	0.884	UDP-N-acetylenolpyruvoylglucosamine reductase	CYT	4	20	37.8	High
A0A2L1BXW5	0.982742	-0.025115	0.8212	no change	no	1.025	1.043	0.976	1.111	1	1.05	CatA-like O-acetyltransferase	CYT	3	21	26	High
A0A0E1CFG5	0.896789	-0.15716	0.2132	no change	no	0.9775	1.09	1.149	1.032	1	0.955	Glutamate dehydrogenase	CYT	10	35	46.4	High
C9K1K0	0.932243	-0.101222	0.4963	no change	no	0.9975	1.07	1.159	0.982	1	0.995	Uncharacterized protein wzi	CYT	6	16	55.7	High
A0A486UER9	0.942669	-0.085177	0.5956	no change	no	1.003	1.064	1.162	0.967	1	1.007	Cobyric acid synthase	CYT	9	45	55.1	High
W1B541	0.964829	-0.051655	0.6708	no change	no	1.015	1.052	0.979	1.124	1	1.03	Lipoprotein	CYT	4	42	32.9	High
A0A377TTG2	0.989413	-0.015355	0.932	no change	no	1.028	1.039	0.929	1.15	1	1.057	4-oxalocrotonate tautomerase	CYT	2	61	8.4	High
B5XP64	0.875227	-0.192271	0.2814	no change	no	0.9645	1.102	1.19	1.015	1	0.929	Protein SanA	CYT	1	7	27.9	High
A0A485GNN5	1.02549	0.036314	0.6614	no change	no	1.046	1.02	1.041	0.999	1	1.091	Phospho-2-dehydro-3-deoxyheptonate aldolase	CYT	1	56	38.8	High
A0A2X3FQ58	1.05777	0.081024	0.5394	no change	no	1.062	1.004	0.955	1.053	1	1.124	High-affinity branched-chain amino acid transporter periplasmic binding component	PLA	1	58	38.6	High
A0A377VTB9	0.963878	-0.053077	0.5096	no change	no	1.014	1.052	1.007	1.098	1	1.029	30S ribosomal protein S2	CYT	1	58	26.7	High
A0A483LL72	0.971374	-0.041901	0.7051	no change	no	1.018	1.048	0.983	1.113	1	1.037	TetR family transcriptional regulator	CYT	9	65	21.8	High
J2DM53	1.02153	0.030727	0.7614	no change	no	1.044	1.022	0.979	1.066	1	1.088	Ribosomal-protein-alanine acetyltransferase	CYT	6	28	33.8	High
A0A486FTN1	0.990366	-0.013966	0.9193	no change	no	1.028	1.038	1.121	0.956	1	1.057	ADP-ribosyl-[dinitrogen reductase] hydrolase	CYT	6	14	62.2	High
A0A377WI76	0.982726	-0.02514	0.779	no change	no	1.024	1.042	1.095	0.99	1	1.048	Spermidine N1-acetyltransferase	CYT	1	5	28.7	High
A0A0C7KA53	0.934457	-0.0978	0.8164	no change	no	0.998	1.068	1.333	0.803	1	0.996	D-malate degradation protein R	CYT	1	3	34.5	High
W8VCV7	0.924977	-0.112511	0.5064	no change	no	0.9925	1.073	1.173	0.973	1	0.985	L-seryl-tRNA(Sec) selenium transferase	CYT	10	32	52.5	High
A0A2X3DAY8	0.870924	-0.199381	0.3184	no change	no	0.9615	1.104	1.206	1.003	1	0.923	Branched-chain amino acid transport system permease LivM	CYT	9	14	74.9	High
A0A2L0KRD6	0.930374	-0.104118	0.1965	no change	no	0.9955	1.07	1.108	1.031	1	0.991	Glycosyl transferase	CYT	4	13	46.6	High
W8UJX9	0.831117	-0.266876	0.09472	no change	no	0.9375	1.128	1.139	1.118	1	0.875	Ferric aerobactin receptor	CYT	3	5	81.2	High
A0A377UXZ5	0.962928	-0.054501	0.5939	no change	no	1.013	1.052	0.991	1.114	1	1.026	UPF0255 protein NCTC13443_01902	CYT	16	35	68.3	High
A0A331GMD4	0.944444	-0.082462	0.4808	no change	no	1.003	1.062	1.13	0.994	1	1.007	ABC transporter ATPase	CYT	17	38	71.6	High
A0A378BP98	1.0166	0.023754	0.7263	no change	no	1.041	1.024	1.025	1.024	1	1.082	Fructose-specific phosphocarrier protein HPr	CYT	5	39	39.5	High
W1E823	0.944444	-0.082462	0.6236	no change	no	1.003	1.062	0.959	1.166	1	1.006	Alkanesulfonates-binding protein	CYT	2	5	35.7	High
A0A378BRU0	0.856565	-0.223366	0.1323	no change	no	0.9525	1.112	1.155	1.068	1	0.905	Isopentenyl-diphosphate Delta-isomerase	CYT	1	8	24.3	High
A0A4S4XA12	0.988439	-0.016776	0.791	no change	no	1.026	1.038	1.008	1.068	1	1.052	Leucine-responsive transcriptional regulator Lrp	CYT	9	53	18.9	High
R4Y476	0.977011	-0.033553	0.7061	no change	no	1.02	1.044	0.994	1.094	1	1.041	YigP protein	CYT	4	39	23.8	High
A0A377VCU4	0.928972	-0.106293	0.02144	no change	yes	0.994	1.07	1.06	1.079	1	0.988	N-acetylmuramoyl-L-alanine amidase	CYT	10	24	48.5	High
W8UC18	1.0176	0.025164	0.7856	no change	no	1.041	1.023	1.064	0.982	1	1.082	B3_4 domain-containing protein	CYT	3	15	28	High
A0A331GPN7	0.859459	-0.218499	0.1069	no change	no	0.954	1.11	1.079	1.142	1	0.908	Short chain dehydrogenase	PLA	1	16	28	High
A0A2S6EFN9	0.943503	-0.083901	0.6775	no change	no	1.002	1.062	1.187	0.938	1	1.005	Uncharacterized protein	CYT	3	33	14.7	High
A0A0E1CFE2	0.914193	-0.129429	0.02726	no change	yes	0.9855	1.078	1.083	1.072	1	0.971	4-hydroxy-tetrahydrodipicolinate synthase	CYT	11	53	31.1	High
A0A0E1CCG9	0.92444	-0.113348	0.07638	no change	no	0.991	1.072	1.094	1.05	1	0.982	Aerobic respiration control sensor protein	CYT	9	17	88.7	High
A0A377ZC35	0.892661	-0.163816	0.3199	no change	no	0.973	1.09	1.005	1.175	1	0.946	Flavin prenyltransferase UbiX	CYT	3	24	20.8	High
A0A3M0DFH4	1.06921	0.096542	0.4923	no change	no	1.066	0.997	1.047	0.947	1	1.132	Translation initiation factor 1 (eIF-1/SUI1)	CYT	3	39	11.3	High
A0A2L1BXQ5	0.92577	-0.111274	0.264	no change	no	0.9915	1.071	1.122	1.02	1	0.983	Tyrosine-protein kinase	CYT	30	53	80.3	High
A0A377YIA0	0.871597	-0.198267	0.2829	no change	no	0.9605	1.102	1.013	1.19	1	0.921	3-oxoacyl-ACP reductase	CYT	11	64	25.5	High
A0A333FRF1	0.990347	-0.013993	0.9379	no change	no	1.026	1.036	0.92	1.153	1	1.052	50S ribosomal protein L22	CYT	1	48	12.1	High
W1ES08	0.994197	-0.008396	0.9223	no change	no	1.028	1.034	0.993	1.075	1	1.057	UPF0208 membrane protein	CYT	1	15	19.2	High
A0A486FJE1	1.03957	0.05598	0.6194	no change	no	1.051	1.011	0.966	1.057	1	1.103	Dipeptide-binding ABC transporter	CYT	15	53	59.1	High
A0A377ZYQ0	0.9	-0.152003	0.3313	no change	no	0.9765	1.085	1.167	1.003	1	0.953	Penicillin-binding protein activator LpoB	CYT	4	24	22.6	High
A0A378G4J9	0.870236	-0.200522	0.1008	no change	no	0.959	1.102	1.13	1.075	1	0.918	ATP phosphoribosyltransferase	CYT	2	57	29	High
A0A237Q0K0	0.863472	-0.211779	0.2991	no change	no	0.955	1.106	1.204	1.007	1	0.91	Dual-specificity RNA methyltransferase RlmN	CYT	4	15	43.3	High
A0A0E1CKI6	1.11877	0.161908	0.489	no change	no	1.088	0.9725	0.867	1.078	1	1.176	Uncharacterized protein	CYT	8	42	26	High
A0A377VQW0	0.900369	-0.151412	0.3851	no change	no	0.976	1.084	1.178	0.989	1	0.952	Dihydroxy-acid dehydratase	CYT	2	45	65.6	High
A0A060VJN4	0.932458	-0.10089	0.05002	no change	no	0.994	1.066	1.081	1.05	1	0.988	Transcriptional regulator	CYT	10	41	43.8	High
A0A336INJ0	0.996124	-0.005603	0.9314	no change	no	1.028	1.032	1.01	1.054	1	1.057	Multifunctional acyl-CoA thioesterase I and protease I and lysophospholipase L1	PLA	6	19	44.9	High
W1DF79	1.01172	0.016808	0.8979	no change	no	1.036	1.024	0.946	1.102	1	1.073	Cytidine deaminase	CYT	4	22	33.8	High
A0A2X1QT73	1.06206	0.086868	0.5673	no change	no	1.061	0.999	0.931	1.067	1	1.122	Cobalt-precorrin-3B C(17)-methyltransferase	CYT	1	14	36.1	High
A0A483FXE4	0.990338	-0.014007	0.8316	no change	no	1.025	1.035	1.002	1.068	1	1.05	LysR family transcriptional regulator	CYT	1	4	32.1	High
A0A483RSA2	0.875683	-0.191519	0.08198	no change	no	0.9615	1.098	1.114	1.082	1	0.923	Zinc-type alcohol dehydrogenase-like protein	CYT	5	28	35.6	High
A0A060VN87	0.906481	-0.141651	0.5758	no change	no	0.979	1.08	1.231	0.929	1	0.958	Lipid A biosynthesis lauroyltransferase	PLA	2	7	35.5	High
A0A333FJL2	1.00292	0.004204	0.9451	no change	no	1.031	1.028	1.02	1.037	1	1.062	Bifunctional protein GlmU	CYT	1	2	48.9	High
A0A3S4GQS3	0.916667	-0.125531	0.3077	no change	no	0.9845	1.074	1.139	1.01	1	0.969	Multifunctional fusion protein	CYT	11	20	85	High
A0A486E828	0.902495	-0.148009	0.4474	no change	no	0.9765	1.082	0.972	1.191	1	0.953	Free methionine-R-sulfoxide reductase	CYT	2	51	20.2	High
A0A485X9B1	0.925164	-0.112219	0.1805	no change	no	0.989	1.069	1.107	1.031	1	0.978	Nucleoside triphosphate hydrolase	CYT	13	36	61.4	High
A0A0G3RCA5	1.08722	0.120645	0.6168	no change	no	1.072	0.986	0.859	1.113	1	1.143	30S ribosomal protein S19	CYT	4	48	10.4	High
A0A377VIJ3	0.824025	-0.27924	0.1339	down	no	0.9295	1.128	1.088	1.167	1	0.859	Phosphomethylpyrimidine kinase	CYT	1	41	28.6	High
A0A0E1CCG3	0.908163	-0.138976	0.1894	no change	no	0.979	1.078	1.124	1.032	1	0.958	Glutamate synthase [nadph] large chain	CYT	53	52	163.2	High
A0A060VDL5	0.974088	-0.037876	0.6931	no change	no	1.015	1.042	1.098	0.986	1	1.031	4-hydroxy-tetrahydrodipicolinate reductase	CYT	8	41	28.6	High
A0A3F3AUS2	0.90463	-0.144601	0.1299	no change	no	0.977	1.08	1.115	1.046	1	0.954	Ketodeoxygluconokinase	CYT	7	29	34	High
J2DML7	0.940094	-0.089123	0.07422	no change	no	0.9965	1.06	1.042	1.078	1	0.993	NH(3)-dependent NAD(+) synthetase	CYT	15	66	35.9	High
A0A2X3F9E2	0.976923	-0.033683	0.3005	no change	no	1.016	1.04	1.036	1.044	1	1.033	DhaG protein	CYT	1	43	19.7	High
W1E7I4	0.824312	-0.278737	0.1307	down	no	0.929	1.127	1.163	1.091	1	0.858	Histidine kinase	CYT	2	11	91	High
W8URP8	1.03564	0.050528	0.6356	no change	no	1.046	1.01	0.964	1.056	1	1.092	Peptide methionine sulfoxide reductase MsrA	CYT	5	35	25.7	High
J2XA38	0.924625	-0.113059	0.2127	no change	no	0.9875	1.068	1.025	1.11	1	0.975	Putative alpha-galactosidases/6-phospho-beta-glucosidases protein	CYT	2	9	51.8	High
A0A0J4W5L1	0.871585	-0.198287	0.6408	no change	no	0.957	1.098	1.352	0.843	1	0.914	Mn-dependent transcriptional regulator MntR	CYT	5	37	17.8	High
W8VDN3	0.875	-0.192645	0.4233	no change	no	0.959	1.096	1.228	0.965	1	0.918	Transporter	CYT	1	3	37.6	High
A0A333G3W5	1.03869	0.054766	0.7077	no change	no	1.047	1.008	0.931	1.085	1	1.094	Enolase	CYT	2	86	36	High
A0A1W1K9G1	0.915191	-0.127855	0.4259	no change	no	0.982	1.073	1.163	0.983	1	0.964	Threonine--tRNA ligase	CYT	6	50	73.9	High
A0A377XQ31	0.985507	-0.021062	0.9506	no change	no	1.02	1.035	1.256	0.815	1	1.04	3-isopropylmalate dehydrogenase	CYT	1	64	10.3	High
A0A485TQY0	1.055	0.077243	0.4488	no change	no	1.055	1	0.979	1.021	1	1.11	Endolytic peptidoglycan transglycosylase RlpA	CYT	6	19	39.5	High
A0A378CEZ6	1.055	0.077243	0.4262	no change	no	1.055	1	1	1.001	1	1.11	GPH family transporter	PLA	2	4	89.4	High
A0A333FVC9	0.983591	-0.02387	0.6568	no change	no	1.019	1.036	1.063	1.01	1	1.039	7-carboxy-7-deazaguanine synthase	CYT	1	4	25	High
A0A263K659	0.872835	-0.196219	0.2536	no change	no	0.9575	1.097	1.174	1.02	1	0.915	Aminopeptidase N	CYT	27	44	98.7	High
W8UNE8	0.850901	-0.232937	0.1806	no change	no	0.9445	1.11	1.171	1.05	1	0.889	4-alpha-glucanotransferase	CYT	3	5	83.2	High
W8V3J6	0.664911	-0.588767	0.2391	down	no	0.8205	1.234	1.408	1.061	1	0.641	Sugar transport system permease protein	CYT	1	3	38.5	High
W1DZD1	0.952471	-0.070252	0.2264	no change	no	1.002	1.052	1.023	1.082	1	1.003	50S ribosomal protein L4	CYT	9	55	22.1	High
R4Y7W1	1.04582	0.06463	0.5835	no change	no	1.05	1.004	0.953	1.055	1	1.101	YfcD protein	CYT	3	34	20.9	High
A0A0E1CBE1	0.919626	-0.120881	0.05092	no change	no	0.984	1.07	1.083	1.058	1	0.968	High-affinity branched-chain amino acid transport ATP-binding protein	CYT	5	27	26.8	High
A0A370Z8X4	1.08316	0.115252	0.437	no change	no	1.068	0.986	0.935	1.037	1	1.135	NAD(P)H:quinone oxidoreductase (Fragment)	CYT	1	34	9.8	High
A0A483RVS5	1.04582	0.06463	0.8411	no change	no	1.05	1.004	0.811	1.198	1	1.1	LysR family transcriptional regulator	CYT	2	11	35.4	High
A0A0E1CK77	0.933616	-0.099099	0.2061	no change	no	0.9915	1.062	1.025	1.1	1	0.983	Tryptophanyl-tRNA synthetase	CYT	11	55	38.9	High
W1HTI8	0.903151	-0.146961	0.4717	no change	no	0.9745	1.079	1.195	0.963	1	0.949	Probable exported protein YPO4070	CYT	5	17	30.5	High
A0A0H3GR25	0.991271	-0.012649	0.7479	no change	no	1.022	1.031	1.022	1.041	1	1.045	Amino acid ABC transport system periplasmic binding component	CYT	12	59	27.7	High
A0A1W1KG77	0.958969	-0.060443	0.5962	no change	no	1.005	1.048	0.979	1.118	1	1.01	Transporting ATPase	CYT	2	21	21.2	High
A0A4S4WVS0	0.932674	-0.100555	0.07613	no change	no	0.9905	1.062	1.08	1.043	1	0.981	Nucleotide exchange factor GrpE	CYT	1	54	21.8	High
R4YIY5	1.00783	0.011249	0.892	no change	no	1.03	1.022	0.975	1.068	1	1.06	Transcription termination/antitermination protein NusA	CYT	24	66	54.9	High
A0A383KKQ9	1	0	0.9946	no change	no	1.026	1.026	0.967	1.086	1	1.052	Elongation factor G	CYT	1	22	77.8	High
A0A4S4TJ23	0.95057	-0.073135	0.3333	no change	no	1	1.052	1.094	1.011	1	1	DNA polymerase III subunit gamma/tau	CYT	14	28	69.7	High
W8VES6	1.01968	0.028124	0.8639	no change	no	1.036	1.016	0.917	1.115	1	1.073	Osmotically inducible protein Y	CYT	5	45	11.9	High
W9BIF1	0.986447	-0.019686	0.638	no change	no	1.019	1.033	1.05	1.016	1	1.038	Iron-sulfur cluster carrier protein	CYT	11	45	39.8	High
A0A370YVC3	0.831696	-0.265871	0.2579	no change	no	0.9315	1.12	1.219	1.021	1	0.863	Uncharacterized protein (Fragment)	CYT	1	49	9.1	High
A0A486E8M0	0.924015	-0.114012	0.4602	no change	no	0.985	1.066	1.153	0.978	1	0.97	Glycerol dehydratase large subunit	CYT	22	72	60.6	High
A0A486BQ44	0.866242	-0.207158	0.102	no change	no	0.952	1.099	1.082	1.116	1	0.904	Oxidoreductase	CYT	9	42	36.2	High
A0A377VCV7	0.962679	-0.054873	0.2813	no change	no	1.006	1.045	1.019	1.071	1	1.012	Phosphoribulokinase	CYT	5	24	32.3	High
A0A080SSI8	0.928975	-0.106289	0.08	no change	no	0.9875	1.063	1.082	1.044	1	0.975	Glutamine--fructose-6-phosphate aminotransferase [isomerizing]	CYT	24	55	66.8	High
A0A060VIK3	1.20602	0.27026	0.3866	up	no	1.121	0.9295	0.804	1.055	1	1.242	Cell division protein FtsZ	CYT	1	90	40.3	High
A0A1W1KKK4	0.945446	-0.080933	0.1666	no change	no	0.9965	1.054	1.08	1.027	1	0.993	Dipeptide transport ATP-binding protein DppD	CYT	4	16	35.8	High
A0A0E1CLF2	1.0098	0.014075	0.8474	no change	no	1.03	1.02	1.052	0.989	1	1.06	ATP-dependent RNA helicase RhlE	CYT	14	37	58.7	High
A0A378G875	0.974952	-0.036597	0.7996	no change	no	1.012	1.038	0.952	1.123	1	1.025	Dihydroxyacetone kinase	CYT	1	36	32.2	High
A0A0E1CEP5	0.957975	-0.06194	0.3631	no change	no	1.003	1.047	1.01	1.085	1	1.007	Putative NADH-dependent flavin oxidoreductase yqiG	CYT	13	18	99.5	High
C8T0G0	0.950523	-0.073206	0.1349	no change	no	0.999	1.051	1.073	1.03	1	0.998	RmuC domain protein	CYT	6	17	56.2	High
A0A3R7H9M5	0.96737	-0.04786	0.6122	no change	no	1.008	1.042	0.986	1.099	1	1.017	Alanine racemase	CYT	7	28	39.2	High
A0A422YR70	1.1134	0.154975	0.3156	no change	no	1.08	0.97	0.992	0.948	1	1.159	Uncharacterized protein	CYT	2	28	20.8	High
A0A377YJF9	1.04591	0.064756	0.5028	no change	no	1.048	1.002	0.973	1.032	1	1.097	Thymidine kinase	CYT	1	31	19.8	High
W1DSQ5	0.973051	-0.039413	0.9109	no change	no	1.011	1.039	0.818	1.26	1	1.022	Ferredoxin--NADP(+) reductase	CYT	3	7	45.1	High
J2XAD9	0.922608	-0.11621	0.4367	no change	no	0.9835	1.066	0.982	1.151	1	0.967	Asparagine synthetase B	CYT	24	60	66.5	High
W8UXA8	0.899444	-0.152895	0.2679	no change	no	0.9705	1.079	1.144	1.014	1	0.941	Arabinitol operon repressor	CYT	6	25	36.3	High
A0A377TQF8	0.901206	-0.150071	0.4239	no change	no	0.9715	1.078	1.182	0.975	1	0.943	Membrane protein	CYT	2	4	59	High
A0A486UCI3	0.987391	-0.018307	0.8821	no change	no	1.018	1.031	0.95	1.113	1	1.035	S-ribosylhomocysteine lyase	CYT	9	63	19.5	High
A0A0J4W3V9	0.964525	-0.052109	0.116	no change	no	1.006	1.043	1.055	1.031	1	1.013	Beta-hexosaminidase	CYT	8	38	37.4	High
W1I1T2	0.981625	-0.026756	0.3909	no change	no	1.015	1.034	1.025	1.043	1	1.03	Pseudouridine synthase	CYT	8	30	46.5	High
A0A422Y4P1	1.00686	0.009857	0.9317	no change	no	1.028	1.021	0.949	1.093	1	1.057	NADP-dependent oxidoreductase	CYT	7	31	36.4	High
A0A422Y177	0.962644	-0.054926	0.1455	no change	no	1.005	1.044	1.028	1.06	1	1.01	DUF551 domain-containing protein	PLA	3	72	7.7	High
A0A081IHW3	1.01475	0.021123	0.7365	no change	no	1.032	1.017	0.995	1.039	1	1.064	Diguanylate cyclase	CYT	3	20	18.3	High
A0A2X3EV85	0.999024	-0.001408	0.996	no change	no	1.024	1.025	1.111	0.939	1	1.049	ErpA	CYT	1	5	26.2	High
W8V2B2	0.947243	-0.078193	0.01531	no change	yes	0.9965	1.052	1.058	1.046	1	0.993	Soluble pyridine nucleotide transhydrogenase	CYT	9	28	52.8	High
A0A0E1CGM2	0.907356	-0.14026	0.366	no change	no	0.9745	1.074	1.155	0.992	1	0.949	Membrane-associated sensor domain	CYT	1	3	72.3	High
A0A085DKG8	0.980658	-0.028179	0.8463	no change	no	1.014	1.034	0.94	1.129	1	1.027	2-dehydro-3-deoxy-6-phosphogalactonate aldolase	CYT	1	10	21	High
A0A0E1CKI8	0.968269	-0.04652	0.1695	no change	no	1.007	1.04	1.054	1.026	1	1.014	Microcin-processing peptidase 1 (PmbA)	CYT	16	47	51.2	High
A0A422W8K2	0.999023	-0.00141	0.9698	no change	no	1.023	1.024	1.051	0.998	1	1.046	Quinone oxidoreductase	CYT	15	69	35.2	High
A0A0E1CIJ8	1.00883	0.012686	0.8618	no change	no	1.028	1.019	0.983	1.055	1	1.056	Transcription antitermination protein NusB	CYT	9	84	15.8	High
A0A483JPC4	0.932956	-0.10012	0.5467	no change	no	0.988	1.059	0.961	1.157	1	0.976	Nucleoside diphosphate kinase	CYT	3	40	15.5	High
A0A0E1CPQ0	0.947669	-0.077545	0.5402	no change	no	0.996	1.051	0.976	1.126	1	0.992	Phosphoserine phosphatase	CYT	6	30	35.9	High
A0A4V0G0S1	0.945342	-0.081091	0.6733	no change	no	0.9945	1.052	1.171	0.934	1	0.989	Translation initiation factor 2	CYT	2	21	98	High
A0A0E1CC44	0.86895	-0.202655	0.2956	no change	no	0.9515	1.095	1.185	1.005	1	0.903	Fructose-bisphosphate aldolase	CYT	7	40	39.8	High
A0A081LUZ8	0.941651	-0.086736	0.3187	no change	no	0.9925	1.054	1.101	1.008	1	0.985	6-phospho-beta-glucosidase	CYT	5	19	51.8	High
A0A1S0WD11	0.91215	-0.132658	0.3501	no change	no	0.976	1.07	0.996	1.143	1	0.952	Glutathione transferase GstA	CYT	9	44	22.4	High
A0A331ARH0	0.938863	-0.091014	0.5492	no change	no	0.9905	1.055	1.146	0.965	1	0.981	ABC transporter	CYT	2	10	27.8	High
A0A330WBA8	1.07194	0.100218	0.633	no change	no	1.058	0.987	0.873	1.101	1	1.117	Rho-specific inhibitor of transcription termination (YaeO)	CYT	5	55	9.6	High
A0A483IUZ0	1.00098	0.001411	0.9878	no change	no	1.023	1.022	1.005	1.04	1	1.046	Oligogalacturonate lyase	CYT	4	17	44.1	High
R4Y5D0	0.970135	-0.043743	0.7058	no change	no	1.007	1.038	1.106	0.969	1	1.015	SgrR protein	CYT	3	6	65	High
A0A3R7K6P3	0.910748	-0.134877	0.2219	no change	no	0.9745	1.07	1.119	1.022	1	0.949	Lysine decarboxylase	CYT	9	21	81.2	High
A0A2J5QTT2	0.952245	-0.070596	0.207	no change	no	0.997	1.047	1.074	1.02	1	0.994	Dihydroxyacetone kinase subunit L	CYT	1	79	22.8	High
A0A378A7H5	0.931947	-0.10168	0.2604	no change	no	0.986	1.058	1.103	1.014	1	0.972	Oxidoreductase	CYT	12	50	36.1	High
W8UL04	0.928302	-0.107334	0.179	no change	no	0.984	1.06	1.026	1.093	1	0.968	Molybdenum transport operon repressor	CYT	10	48	31.7	High
A0A367TK43	1.02979	0.042352	0.8032	no change	no	1.037	1.007	0.908	1.106	1	1.074	Glycerol dehydrogenase (Fragment)	CYT	1	75	38.4	High
A0A099PNQ0	1.05687	0.079797	0.5552	no change	no	1.05	0.9935	0.931	1.056	1	1.099	Translation initiation factor IF-3	CYT	8	53	20.5	High
W8VFB6	0.832735	-0.26407	0.3866	no change	no	0.9285	1.115	1.269	0.961	1	0.857	Nucleoside permease	CYT	7	22	44.9	High
A0A0J4TGH6	0.93833	-0.091832	0.2577	no change	no	0.989	1.054	1.094	1.014	1	0.978	Asparagine--tRNA ligase	CYT	17	44	52.5	High
A0A486B3V6	1.19914	0.261999	0.2464	no change	no	1.114	0.929	0.924	0.934	1	1.228	NADPH-dependent 7-cyano-7-deazaguanine reductase	CYT	1	36	31.9	High
W1B998	0.977735	-0.032485	0.6551	no change	no	1.01	1.033	0.991	1.075	1	1.021	Shikimate kinase 1	CYT	1	39	25.3	High
A0A331AGU8	1.081	0.112364	0.6591	no change	no	1.061	0.9815	1.124	0.839	1	1.122	RND family efflux transporter MFP subunit	CYT	1	13	42.2	High
A0A0J4XLB8	0.889454	-0.169008	0.5987	no change	no	0.9615	1.081	1.27	0.892	1	0.923	Formate hydrogenlyase subunit 4	CYT	4	17	33	High
J2XAD5	1.22198	0.289221	0.2532	up	no	1.123	0.919	0.882	0.956	1	1.246	Glutamate and aspartate transporter subunit	PLA	10	55	36.1	High
B0F0Y1	1.0752	0.104609	0.5482	no change	no	1.058	0.984	0.899	1.069	1	1.115	SapA-like protein	CYT	1	9	61.4	High
A0A1C3QCS6	1.11284	0.154242	0.2858	no change	no	1.075	0.966	0.957	0.975	1	1.15	Thiol:disulfide interchange protein	PLA	1	5	28.1	High
A0A0J4WZ18	0.899907	-0.152152	0.08792	no change	no	0.9665	1.074	1.067	1.082	1	0.933	Cysteine desulfurase	CYT	4	13	43.7	High
A0A060VKP1	1.05385	0.07567	0.4994	no change	no	1.047	0.9935	0.948	1.039	1	1.094	K(+)/H(+) antiporter NhaP2	CYT	1	3	62.1	Medium
A0A2L0KEW9	0.961538	-0.056584	0.5057	no change	no	1	1.04	1.088	0.991	1	1.001	ATP-dependent RNA helicase HrpA	CYT	36	36	148.8	High
A0A377YC47	0.972921	-0.039606	0.6961	no change	no	1.006	1.034	0.974	1.093	1	1.013	Periplasmic serine endoprotease DegP-like	PLA	17	49	47.3	High
A0A377V714	0.928166	-0.107545	0.6629	no change	no	0.982	1.058	1.207	0.909	1	0.964	Outer membrane protein assembly factor BamC	CYT	1	58	37.2	High
A0A060VHG1	0.986368	-0.019802	0.4914	no change	no	1.013	1.027	1.016	1.039	1	1.026	Adenosine deaminase	CYT	1	63	36.2	High
R4YAJ4	1	0	0.9856	no change	no	1.02	1.02	1.064	0.975	1	1.041	Uncharacterized protein	CYT	5	57	13.6	High
A0A1C3Q399	0.939163	-0.090552	0.5371	no change	no	0.988	1.052	0.966	1.139	1	0.976	Bifunctional adenosylcobalamin biosynthesis protein	CYT	3	34	19.8	High
A0A2X3IUT0	1.0059	0.008486	0.9761	no change	no	1.023	1.017	0.841	1.193	1	1.046	Uncharacterized protein	CYT	3	59	7.6	High
A0A377ZGA9	0.942381	-0.085618	0.3859	no change	no	0.9895	1.05	1.103	0.996	1	0.979	Membrane-bound lytic murein transglycosylase E	CYT	2	17	23.3	High
A0A210V0U1	0.953544	-0.068628	0.6462	no change	no	0.9955	1.044	0.953	1.136	1	0.991	Universal stress protein	CYT	4	29	15.7	High
A0A2X3FQC4	0.951675	-0.07146	0.1455	no change	no	0.9945	1.045	1.024	1.066	1	0.989	Glycogen synthase	CYT	2	5	53	High
A0A377UWJ8	1.13508	0.182792	0.3316	no change	no	1.084	0.955	1.012	0.898	1	1.167	Putative family 1 glycoside hydrolase	CYT	1	4	54.9	High
A0A1C3Q7Q7	1.10423	0.143042	0.4044	no change	no	1.07	0.969	0.903	1.035	1	1.139	Lysozyme inhibitor	CYT	2	17	13.6	High
W8UZ69	1.09399	0.129601	0.347	no change	no	1.065	0.9735	0.936	1.011	1	1.13	Cys-tRNA(Pro)/Cys-tRNA(Cys) deacylase	CYT	9	71	17.9	High
A0A336J9G1	0.954458	-0.067246	0.3106	no change	no	0.9955	1.043	1.008	1.078	1	0.991	YadA	CYT	2	24	18.2	High
A0A2X3CD58	0.954458	-0.067246	0.281	no change	no	0.9955	1.043	1.076	1.011	1	0.991	UPF0114 protein NCTC9128_02973	CYT	1	5	22	High
B5XN78	1.038	0.053806	0.5173	no change	no	1.038	1	0.971	1.03	1	1.076	Peptidyl-prolyl cis-trans isomerase	CYT	6	67	21.2	High
A0A1Y0Q5C0	0.867553	-0.204977	0.1153	no change	no	0.9465	1.091	1.097	1.085	1	0.893	ATP-dependent Clp protease proteolytic subunit	CYT	4	29	23.2	High
W8VII5	0.925803	-0.111222	0.1079	no change	no	0.9795	1.058	1.039	1.078	1	0.959	Phosphate transport system protein phoU	CYT	6	32	29.4	High
W8UG21	0.947419	-0.077926	0.05685	no change	no	0.991	1.046	1.057	1.036	1	0.982	Fatty acid metabolism regulator protein	CYT	8	46	29.7	High
A0A2U0NDY6	0.916275	-0.126148	0.4344	no change	no	0.974	1.063	1.151	0.975	1	0.948	Putative FMN-dependent luciferase-like monooxygenase	CYT	2	11	35.8	High
J2XCU4	0.876498	-0.190178	0.1492	no change	no	0.951	1.085	1.117	1.053	1	0.902	ABC transporter, ATP-binding protein	CYT	9	32	35.8	High
A0A0H3GJI5	0.996078	-0.005669	0.8311	no change	no	1.016	1.02	1.021	1.02	1	1.033	ATP-dependent helicase	CYT	7	12	88.7	High
A0A0J4TXW6	0.894786	-0.160386	0.1804	no change	no	0.961	1.074	1.034	1.114	1	0.922	Acetolactate synthase 2 small subunit	CYT	8	44	60.1	High
W8UWG7	0.96999	-0.043958	0.6173	no change	no	1.002	1.033	1.085	0.981	1	1.005	DNA topoisomerase 1	CYT	21	32	97.5	High
A0A060VFL3	0.966184	-0.049631	0.2422	no change	no	1	1.035	1.014	1.056	1	1.001	N-acetylglucosamine-6-phosphate deacetylase	CYT	6	31	41.3	High
A0A377Z692	1.02891	0.041121	0.4842	no change	no	1.032	1.003	0.991	1.015	1	1.065	Sucrose-6-phosphate hydrolase	CYT	8	17	90.5	High
A0A377ZJU1	0.966184	-0.049631	0.7433	no change	no	1	1.035	1.13	0.941	1	1	Putative transcriptional regulator	CYT	2	9	21.5	High
A0A377YZ72	0.897854	-0.155446	0.1738	no change	no	0.9625	1.072	1.11	1.035	1	0.925	Biotin carboxylase	CYT	19	50	49.3	High
A0A1L5CYG4	0.9657	-0.050352	0.5045	no change	no	0.9995	1.035	1.079	0.991	1	0.999	Bifunctional (P)ppGpp synthase/hydrolase SpoT	CYT	13	21	79.5	High
A0A3S4KGU2	0.915725	-0.127014	0.1782	no change	no	0.9725	1.062	1.097	1.028	1	0.945	LysR-family transcriptional regulator YhaJ	CYT	10	31	37.7	High
A0A2X1QKV1	0.94689	-0.078731	0.6223	no change	no	0.9895	1.045	1.142	0.949	1	0.979	ATP-NAD/AcoX kinase	PLA	1	23	9.7	High
A0A2X1QA39	1.00592	0.008511	0.9594	no change	no	1.02	1.014	0.921	1.108	1	1.04	tRNA-modifying protein YgfZ	CYT	9	43	37	High
A0A0J4YXS1	0.98827	-0.017023	0.9518	no change	no	1.011	1.023	0.855	1.191	1	1.023	FMN oxidoreductase	CYT	1	32	39.5	High
A0A483J7J8	1.07551	0.105021	0.5538	no change	no	1.054	0.98	0.89	1.07	1	1.108	Molecular chaperone OsmY	CYT	10	57	21.3	High
A0A0W8AKW0	1.00493	0.007096	0.9436	no change	no	1.019	1.014	0.948	1.08	1	1.039	N-methyl-L-tryptophan oxidase	CYT	10	44	40.3	High
W1HVU3	0.868107	-0.204056	0.2209	no change	no	0.9445	1.088	1.147	1.028	1	0.889	Cys regulon transcriptional activator CysB	CYT	12	50	36	High
A0A483JDZ6	0.895989	-0.158447	0.106	no change	no	0.9605	1.072	1.071	1.073	1	0.921	Flavohemoprotein	CYT	6	18	43.8	High
C8TA66	1.07928	0.110074	0.5575	no change	no	1.055	0.9775	0.881	1.074	1	1.11	NAD_binding_9 domain-containing protein	CYT	2	4	61.6	High
A0A377ZV12	0.829433	-0.269803	0.3509	down	no	0.9215	1.111	0.975	1.247	1	0.843	Phosphopantetheinyl transferase	CYT	1	7	28.8	High
A0A1S9BPB3	1.06925	0.096594	0.611	no change	no	1.05	0.982	1.085	0.879	1	1.101	Aconitate hydratase	CYT	1	39	97.5	High
A0A485SPV8	1.0841	0.116501	0.5219	no change	no	1.057	0.975	0.885	1.065	1	1.114	Histidine ABC transporter	PLA	10	67	28.6	High
J2X144	1.0546	0.076697	0.8097	no change	no	1.043	0.989	0.795	1.183	1	1.087	Putative glutathione S-transferase YghU	CYT	4	37	35	High
A0A377ZZ05	0.982439	-0.02556	0.7938	no change	no	1.007	1.025	0.965	1.085	1	1.014	Sulfurtransferase	CYT	10	36	47.8	High
W1I3S9	0.990206	-0.0142	0.9356	no change	no	1.011	1.021	0.917	1.124	1	1.022	COG1399 protein, clustered with ribosomal protein L32p	CYT	5	22	19.5	High
A0A377Z608	0.96139	-0.056806	0.6516	no change	no	0.996	1.036	1.112	0.96	1	0.992	PTS system glucitol/sorbitol-specific transporter subunit IIA	CYT	3	40	13	High
A0A2X1QFG2	1.02794	0.039762	0.7697	no change	no	1.03	1.002	0.926	1.079	1	1.06	Diguanylate cyclase	CYT	3	11	36.8	High
A0A377XYJ8	0.965184	-0.051124	0.004923	no change	yes	0.998	1.034	1.035	1.032	1	0.996	BLUF domain/cyclic diguanylate phosphodiesterase (EAL) domain protein	CYT	1	2	49.4	High
A0A0H3GVD5	0.92925	-0.105862	0.3045	no change	no	0.9785	1.053	1.103	1.003	1	0.957	RNA chaperone ProQ	CYT	9	48	25	High
A0A422W7F0	0.898131	-0.155002	0.2787	no change	no	0.961	1.07	1.132	1.007	1	0.922	Protein translocase subunit SecD	CYT	17	31	66.7	High
A0A378FY40	0.999016	-0.001421	0.9896	no change	no	1.015	1.016	0.95	1.082	1	1.03	Imidazole glycerol-phosphate synthase	CYT	9	55	21.7	High
A0A060VEE5	0.925118	-0.11229	0.08059	no change	no	0.976	1.055	1.054	1.057	1	0.952	Amino-acid acetyltransferase	CYT	6	31	49.4	High
A0A330T988	1.08363	0.115876	0.6342	no change	no	1.056	0.9745	0.839	1.11	1	1.112	Glutamine amidotransferase class-I	CYT	1	86	26.7	High
A0A331LX08	1.13176	0.178566	0.4213	no change	no	1.078	0.9525	0.855	1.05	1	1.155	Pyridoxine 5'-phosphate synthase	CYT	1	55	26.5	High
C8T680	1.04791	0.067511	0.4519	no change	no	1.039	0.9915	0.958	1.025	1	1.079	Dipeptide epimerase	CYT	3	11	37.2	High
W1HR99	1.0815	0.113029	0.4257	no change	no	1.055	0.9755	0.917	1.034	1	1.111	Inosine-uridine preferring nucleoside hydrolase	CYT	2	9	35.7	High
B5XZN7	0.959942	-0.058981	0.3928	no change	no	0.9945	1.036	0.998	1.074	1	0.989	Phosphatase YieH	CYT	1	12	24.6	High
A0A3N0LXD6	0.986301	-0.0199	0.762	no change	no	1.008	1.022	0.983	1.062	1	1.017	Metalloprotease TldD	CYT	5	40	51.2	High
A0A0J4QUR8	0.986301	-0.0199	0.9118	no change	no	1.008	1.022	0.918	1.125	1	1.017	Exodeoxyribonuclease 7 small subunit	CYT	4	74	8.8	High
A0A170HWB1	0.998031	-0.002843	0.9922	no change	no	1.014	1.016	0.79	1.242	1	1.027	Pyrimidine/purine nucleoside phosphorylase	CYT	2	23	10.1	High
W1HQX7	1.01589	0.022742	0.9003	no change	no	1.023	1.007	0.893	1.121	1	1.047	Thiol:disulfide interchange protein	PLA	9	55	24.4	High
A0A237RE63	0.95757	-0.06255	0.02439	no change	yes	0.993	1.037	1.037	1.037	1	0.986	Autotransporter assembly complex protein TamA	CYT	13	29	64.7	High
A0A378B5Q4	1	0	0.9764	no change	no	1.015	1.015	1.015	1.016	1	1.03	ADP-heptose-lipooligosaccharide heptosyltransferase II	CYT	6	26	39.9	High
A0A0E1CKT6	0.96515	-0.051175	0.6308	no change	no	0.997	1.033	0.969	1.097	1	0.994	Myo-inositol-1(Or 4)-monophosphatase	CYT	4	17	28.2	High
A0A378EGS9	0.925522	-0.111661	0.2544	no change	no	0.9755	1.054	1.098	1.011	1	0.951	NAD-dependent malic enzyme	CYT	13	35	63.4	High
A0A377ZAI3	0.905634	-0.143	0.1739	no change	no	0.9645	1.065	1.098	1.032	1	0.929	ABC transporter multidrug efflux pump	CYT	11	18	99	High
A0A1C3QC78	0.915958	-0.126646	0.2268	no change	no	0.97	1.059	1.017	1.101	1	0.94	Tryptophan--tRNA ligase	CYT	6	42	37.5	High
A0A377TMY2	1.0169	0.024176	0.5878	no change	no	1.023	1.006	0.992	1.02	1	1.047	Uroporphyrinogen-III synthase	CYT	10	46	34.9	High
A0A383KT68	0.899813	-0.152303	0.3135	no change	no	0.961	1.068	1.138	0.998	1	0.922	Transketolase	CYT	2	18	72.1	High
A0A0E1CAW4	1.00494	0.00711	0.828	no change	no	1.017	1.012	1.023	1.001	1	1.034	Uracil-DNA glycosylase	CYT	7	65	26.5	High
A0A4U0IWN4	0.985323	-0.021332	0.9015	no change	no	1.007	1.022	0.912	1.133	1	1.014	Fe-S biogenesis protein NfuA	CYT	5	27	20.9	High
A0A377XSK4	1.02092	0.029865	0.6278	no change	no	1.025	1.004	0.975	1.032	1	1.05	O-methyltransferase	CYT	7	52	24.7	High
A0A0H3GYY9	0.950962	-0.072541	0.08367	no change	no	0.989	1.04	1.029	1.052	1	0.978	Ribosomal RNA large subunit methyltransferase E	CYT	6	37	23.3	High
A0A377ZJF8	0.906955	-0.140897	0.4382	no change	no	0.965	1.064	1.162	0.967	1	0.93	Gluconate 2-dehydrogenase	CYT	2	8	52.2	High
A0A0C7KGH3	0.953757	-0.068306	0.6828	no change	no	0.99	1.038	1.139	0.937	1	0.98	Protease 4	CYT	5	25	66.8	High
A0A0E1CCY1	1.03819	0.054072	0.6347	no change	no	1.033	0.995	0.935	1.055	1	1.066	Uncharacterized protein	CYT	3	43	26	High
J2E348	0.930952	-0.103221	0.3751	no change	no	0.9775	1.05	1.109	0.99	1	0.955	Chaperone protein ClpB	CYT	53	69	95.7	High
A0A2X1SBE8	1.03666	0.05195	0.6872	no change	no	1.032	0.9955	0.923	1.068	1	1.065	Peptide chain release factor 1	CYT	11	41	40.3	High
W1EGE5	1.06782	0.094672	0.396	no change	no	1.047	0.9805	0.94	1.021	1	1.094	UPF0181 protein	CYT	2	49	7.7	High
A0A422XTD5	0.944818	-0.081892	0.3509	no change	no	0.9845	1.042	1.088	0.997	1	0.969	DNA ligase	CYT	23	48	73.6	High
A0A2X3CJJ5	0.878128	-0.187497	0.2086	no change	no	0.9475	1.079	1.03	1.128	1	0.895	Putative oxidoreductase	CYT	1	31	66	High
A0A0J4Y0S7	1.03771	0.0534	0.666	no change	no	1.032	0.9945	0.926	1.063	1	1.065	tRNA threonylcarbamoyladenosine biosynthesis protein TsaE	CYT	2	16	17	High
A0A0C7KAU0	0.994094	-0.008545	0.8448	no change	no	1.01	1.016	1.044	0.989	1	1.02	DNA polymerase I	CYT	29	46	103.2	High
A0A0E1CFC5	0.929524	-0.105436	0.3485	no change	no	0.976	1.05	1.106	0.994	1	0.952	Polyphosphate kinase	CYT	18	31	80.1	High
A0A0C7KC52	0.948077	-0.076924	0.4284	no change	no	0.986	1.04	1.093	0.987	1	0.972	Putative ATP-dependent helicase DinG	CYT	4	8	70.1	High
A0A2X1S4W5	0.986275	-0.019939	0.9331	no change	no	1.006	1.02	1.168	0.873	1	1.013	Inner membrane protein	CYT	1	9	21.4	High
A0A0E1C7R5	1.07001	0.097618	0.6402	no change	no	1.047	0.9785	0.862	1.095	1	1.094	Leucine-, isoleucine-, valine-, threonine-, and alanine-binding protein	PLA	1	57	39.4	High
A0A486FZ73	0.95323	-0.069103	0.2402	no change	no	0.9885	1.037	1.064	1.01	1	0.977	tRNA (cytidine/uridine-2'-O-)-methyltransferase TrmJ	CYT	2	10	29.4	High
A0A0E1CIN2	0.955116	-0.066252	0.1287	no change	no	0.9895	1.036	1.052	1.021	1	0.979	UPF0178 protein KPNJ1_04371	CYT	2	15	17.5	High
A0A383K7K2	1.08278	0.114735	0.3217	no change	no	1.053	0.9725	0.941	1.004	1	1.106	Oligopeptide ABC transporter	PLA	1	2	61.9	High
W8UKH4	0.934097	-0.098355	0.6208	no change	no	0.978	1.047	0.93	1.164	1	0.956	Putrescine-binding periplasmic protein	PLA	7	37	41.7	High
A0A0E1C8W2	1.0398	0.056304	0.507	no change	no	1.032	0.9925	0.955	1.03	1	1.064	Flavodoxin	CYT	2	14	25.4	High
A0A377TQ40	1.09251	0.127642	0.257	no change	no	1.057	0.9675	0.968	0.967	1	1.114	Cyclic diguanylate phosphodiesterase	CYT	1	3	29.2	High
A0A377UWI0	0.97271	-0.039919	0.1237	no change	no	0.998	1.026	1.015	1.036	1	0.996	Copper-binding protein	CYT	2	26	13.1	High
A0A0H3H4I2	0.912571	-0.131991	0.3578	no change	no	0.9655	1.058	1.129	0.988	1	0.931	Heptosyl III transferase	CYT	2	10	40.3	High
A0A1C3PWY2	1.1561	0.209266	0.3483	no change	no	1.085	0.9385	1.024	0.853	1	1.17	Universal stress protein F	CYT	1	58	15.9	High
A0A0H3GJB0	0.930344	-0.104165	0.4536	no change	no	0.975	1.048	1.122	0.973	1	0.95	Protein translocase subunit SecA	CYT	35	52	101.9	High
A0A086I9L1	0.977517	-0.032806	0.04643	no change	yes	1	1.023	1.018	1.028	1	1.001	DNA polymerase III subunit alpha	CYT	8	9	130	High
[truncated: 1,285 more rows]
